# Supplementary material for: Prognostic models for breast cancer: a systematic review
Source: BMC Cancer. 2019 Mar 14;19:230. doi: 10.1186/s12885-019-5442-6 (PMC6419427; doi:10.1186/s12885-019-5442-6)
Supplement: Supplementary file 3 — Model validation studies that were excluded because of no full text. (XLSX 12 kb) [file 12885_2019_5442_MOESM3_ESM.xlsx]

## Sheet: Additional file 3
Additional file 3: Model validation studies that were excluded because of no full text
No	Citation	Form of publication	Name of model	Study design	Source of data	Time of recruitment	Sample size	Participants	Country	Outcomes	How to validate	Conclusion by authors
1	Caggiano V, Parise C. Does the Nottingham prognostic index further refine survival within the breast cancer subtypes? Cancer Res 2013 15 Dec 2013;73 (24 Suppl.1).	Online abstract	NPI	Retrospective	Population-based	2000-2010	118923		USA	OS, DFS	Compared to the observed outcomes	The NPI showed good performance.
2	Fiets WE, Struikmans H, Nortier JWR. A comparison between Adjuvant! and Numeracy; two freely available, web-based prognostic models for early breast cancer. Ejc Supplements 2005 OCT 2005;3(2):111-111.	Conference presentation	Adjuvant! and Numeracy	Retrospective	Population-based		434			DFS	Compared Adjuvant! with Numeracy	Average Adjuvant! DFS estimates, but not average Numeracy DFS estimates, corresponded well with observed DFS percentages.
3	Huovinen R, Collan Y, Kuopio T, Kronqvist P, Manttari S, Jalava P, et al. Multivariate prognostic index with emphasis on proliferation adds specificity to standard prognostic factors in operable breast cancer. Eur J Cancer 1998 FEB 1998;34:S23-S23.	Conference presentation	MPI	Retrospective			230			OS, BCSS	Compared to other models	The MPI helped to create different prognostic categories with higher specificity.
4	Jankowitz RC, Chivukula M, Ma X, Erlander MG, Mock LL, Mazur LS, et al. Predictive value of the Theros Breast Cancer Index (TBCI) for distant recurrence and overall survival (OS) in comparison to Adjuvant!Online and clinicopathologic characteristics in women with lymph node (LN)-negative, ER-positive breast cancer (BCa). Journal of Clinical Oncology 2010 MAY 20 2010;28(15):10582-10582.	Online abstract	TBCI (Theros Breast Cancer Index) and Adjuvant!	Retrospective	Hospital-based		262	Lymph node negative, ER positive		Risk of relapse	Compared TBCI with Adjuvant!	TBCI predicted recurrence and OS more accurately than Adjuvant! and traditional clinical and pathologic features.
												TBCI and Adjuvant! both retained predictive significance in a multivariate analysis of recurrence and death.
5	Jasar D, Filipovski V, Kubelka-Sabit K. The value of Nottingham Prognostic Index in four molecular sub-types of breast cancer. Virchows Archiv 2015 SEP 2015;467:S50-S50.	Conference presentation	NPI	Retrospective		2007-2010	192	Undergone surgery			Compared to the observed outcomes	The NPI showed good performance.
6	The Nottingham Prognostic Index for primary breast cancer patients treated in a single institution. Complete abstracts from the World Conference on Interventional Oncology (WCIO) 2015; May 2015; : Elsevier Inc.; 2015.	Conference presentation	NPI				64				Compared to the observed outcomes	The NPI allowed clinicians to accurately predict prognosis
7	Lambertini M, Pinto AC, Ameye L, Jongen L, Del Mastro L, Puglisi F, et al. An international multicentre hospital-based retrospective cohort study evaluating the prognostic performance of Adjuvant!Online and Nottingham Prognostic Index in young breast cancer patients. Annals of Oncology 2016 SEP 21 2016;27.	Online abstract	NPI and Adjuvant!	Retrospective	Hospital-based	2000-2004	1283	≤40 years old or 55-60 years old	Belgium, Italy	OS, DFS	Compared NPI and Adjuvant!	In young breast cancer patients, Adjuvant! was a reliable tool in predicting OS at 10 years but not DFS, while the calibration performance of NPI was suboptimal.
8	Pinto AC, Ameye L, Lambertini M, Omeir K, Paesmans M, Azim HAJ. The prognostic performance of Adjuvant!Online (AOL) and Nottingham Prognostic Index (NPI) in early breast cancer according to age. Eur J Cancer 2014 March 2014;50:S46.	Conference presentation	NPI and Adjuvant!	Retrospective	Hospital-based	2000-2004	525	≤40 years old or 55-60 years old	Belgium		Compared NPI with Adjuvant!	Adjuvant! and NPI provided comparable prognostic estimations in young patients, while NPI was more accurate in older patients.
9	Schmidt MK, Mook S, Rutgers EJ, van de Velde TO, Visser O, Armstrong N, et al. Prediction of Prognosis and Treatment Benefit by the Adjuvant! Web-Based Tool: Calibration and Discriminatory Accuracy in 5380 Dutch Breast Cancer Patients. Cancer Res 2009 DEC 15 2009;69(24):716S-716S.	Online abstract	Adjuvant!	Retrospective	Population-based		Non-metastatic		Netherlands	OS, BCSS	Compared to the observed outcomes	Adjuvant! accurately predicted 10-year outcomes, but not accurately in patients under 40 years.
10	Strand C, Bak M, Borgquist S, Chebil G, K F, A., Fjallskog M, et al. The Prognostic Index, KiGE, Combining Proliferation Histological Grade and oestrogen Receptor Status Challenges Gene Profiling - A Study in 1,854 Chemo-Naive Women with N0/N1 Primary Breast Cancer. Cancer Res 2012 15 Dec 2012;72 (24 SUPPL. 3).	Online abstract	KiGE				1854	Chemo-naïve women with N0/N1 primary breast cancer		DFS	Compared to the observed outcomes	KiGE was significantly associated with DFS.
11	Truong PT, Lesperance M, Sanghani M, Jones S, Tighouart H, Wazer D, et al. Independent validation of IBTR! A computer-based tool to predict ipsilateral breast recurrence in women with invasive breast cancer treated with breast conserving surgery. International Journal of Radiation Oncology Biology Physics 2008 2008;72(1):S91-S92.	Conference presentation	IBTR!	Retrospective	Hospital-based	1990-2002	1138	After lumpectomy and radiotherapy	USA	Local recurrence rate	Compared to the observed outcomes	IBTR! predicted local recurrence rates with high accuracy for the group overall and for the lower risk groups.
12	Vinh-Hung V, Tai P, Storme G, Cserni G, Wallace AM, de Ridder M, et al. A ratio-based nodal prognostic index for breast cancer. Breast Cancer Res Treat 2006 2006;100:S220-S221.	Conference presentation	NPI	Retrospective	Population-based	2005-2005	7526		USA	OS, BCSS	Compared the NPI with the Lpi	The OS and BCSS separation between low and high risk groups as defined by the Lpi were wider than the separation between the NPI groups.
13	Wishart GC, Campbell H, Azzato EM, Greenberg DC, Rashbass J, Caldas C, et al. Comparison of predict and adjuvant! Prognostication models for early breast cancer in a UK dataset. European Journal of Cancer 2010 September 2010;8(6):26.	Online abstract	PREDICT v1.1 vs Adjuvant!	Retrospective	Population-based		1065		UK		Compared PREDICT v1.1 with Adjuvant!	PREDICT v1.1 performed better than Adjuvant! for both OS and BCSS.
