# Supplementary material for: Prognostic models for breast cancer: a systematic review
Source: BMC Cancer. 2019 Mar 14;19:230. doi: 10.1186/s12885-019-5442-6 (PMC6419427; doi:10.1186/s12885-019-5442-6)
Supplement: Supplementary file 4 — Articles that presented model development and/or internal validation. (XLSX 47 kb) [file 12885_2019_5442_MOESM4_ESM.xlsx]

## Sheet: Additional file 4
Additional file 4: Articles that presented model development and/or internal validation
Number	Basic information				Participants																				Method of development						Internal validation																External validation	Strengths	Limitations
	Authors (Year of publication)	Name of model	Study design	Source of data	Participants	Sample size	Country of participants	Time of collect sample	Participant characteristics																						Internal validation	Internal validation Sample size	Internal validation Method to sample	Overal perforamance		Calibration				Discrimination				Clinical usefulness
									Age at diagnostic (range)	Menopausal status	TNM Stage	Tumour size (cm)	Node (N)	Lympho-vascular invasion	Histologic type	Histological Grade	ER status	PR status	HER2 status	Surgery	Neoadjuvant chemotherapy	Adjuvant chemotherapy	Number of deaths	Number of recurrence	Method of development	How to develop	Outcomes	Model specification	Predictors	Risk groups				R2	Brier score	Calibration plot	E/O	E-O	Hosmer-Lemeshow test	Kaplan-Meier curve	Log-rank test	C-index	AUC	Clasification accuracy	Sensitivity	Specificity
1	Jerez Aragones et al. (2004) [115]			hospital-based	1035	breast cancer patients	Spain	1990-2000	mean=55.62 ± 12.80 (24-95) Median=56			Mean=3.048±2.030 (0.2-18) Median=2.5													Artificial Neural Network+ Fuzzy system	the system was trained with and without pre-pocessing the input variables through the fuzzy subsystem, and the results together with the priori classification probability have been simultaneously plotted in a diagram barAll available	, probability of relapse	No	Lymph node status, Tumour Grade, Tumour size,			1035	10-fold cross-validation											Yes			No
2	Asare et al. (2016) [107]		retrospective	population-based	296284	breast cancer patients	USA	2003-2006	Mean=60.8 ± 13.9 (18-90) Median= 60 Interquartile range 50–72		I or II or III: 98.2% IV: 1.8%	Mean: 2.18 ± 1.85 (0.1-20) Median: 1.7 IQR: 1.0-2.6 T1: 62.3% T2: 29.6% T3: 5.0% T4: 3.1%	N0: 65.5% N1: 23.6% N2: 7.4% N3: 3.5%		Ductal adenocarcinoma 76% Lobular carcinoma 7% Mixed ductal/lobular 7% Other 11%	G1: 21.6% G2: 42.2% G3: 35.2% G4: 0.9%	ER+: 77.3% ER-: 22.7%	PR+: 65.7% PR-: 34.3%		97.8%		Yes			Cox proportional hazards regression	Confirmations of the proportional hazards assumption was verified graphically using log-log survival plots and Schoenfeld residual plots.	OS,	No	Age at diagnosis, Lymph node status, Tumour Grade, Tumour size, ER, PR, Surgery treatment, Adjuvant therapy, metastases			296284	10-fold cross-validation			Yes						0.779-0.788					No	Single institution	* Survival outcomes for some cancer patients may depend on the hospital where treatment was received. * Modern patients who receive chemotherapy may have better survival than the cohort used for development. * Missing data.
3	Broet et al. (1999) [109]			hospital-based	6185	Ductal carcinoma	France	1981-1988	Mean=56 (23-94) <40: 14.6% 40-60: 51.2% >60: 34.2%	Pre: 47.3% Post: 53.7%	I: 24.7% II: 57% III: 18.3% IV: 0%	T0-1: 28.1% T2: 50.3% T3-4: 21.6%	N0: 76.8% N1-2: 23.4%		100% Ductal					100%		Yes	1955	1030	Multistate model	(1) Alive without having experienced either MCBC or LRR; (2) Alive without MCBC but with LRR; (3) Alive without LRR but with MCBC; (4) Alive having experienced both MCBC and LRR; (5) Metastases’ occurrence or death (related with breast cancer).univariateforward stepwise	OS, risk of LRR, distance recurrence	No	Age at diagnosis, Lymph node status, Tumour Grade, Stage, Adjuvant therapy, long time interval between the first tumor and LRR's occurrence, time interval between first tumour and MCBC																		No	A multistate model allowed us to evaluate more precisely prognostic factors for each transition in breast cancer disease progression.	* A multistate model describes only a simplified version of the disease process in a pragmatic way and does not attempt to represent a ‘biological’ description of the process. * Several possible basic time scales could be considered, such as for example: time from the first tumor, or duration time in the considered state. * Considering the increased complexity of the model, few transitions can be…
4	Brown et al. (1993) [110]	YBCG	prospective	hospital-based	1186	Breast cancer patients	UK	1975-1981			IV: 0%	T0-3: 100%	N0-1b: 100%							100%		Yes			Cox proportional hazards regression		OS,	0. I x clinical tumour size + 0.5 x grade + 0.6 x nodal involvement.	Lymph node status, Tumour Grade, Tumour size,	3	compared to NPI	1186	same							Yes							No		Missing value
5	Bryan et al. (1986) [111]			hospital-based	796	Breast cancer patients	Australia	1977-1983		Pre: 39.95% Post: 57.46% Peri: 2.60%			N0: 49.50%												Cox proportional hazards regression	univariate	OS,	I =N + E + P + A, where N=O ifno nodes involved, 13 (ifl-3 nodes involved and 31 if >3 nodes involved, E= I5 if ER <I0 fmol, P=12-5 if PR <I0 fmol and A = number of years over 65. Alternative index excluding lymph node status: I = S+ E + P + A, where S=25iftumoursize >4cm,Ootherwise;E=17ifERclOfmol, 0 otherwise; P =23 if PR < 10 fmol, 0 otherwise; A = number of years over 65	Age at diagnosis, Lymph node status, Tumour size, ER, PR,																		No
6	Bucinski et al. (2005) [112]		retrospective	hospital-based	198	breast cancer patients	Poland													100%					Artificial neural network	All available	, recurrence	No	Age at diagnosis, Lymph node status, Tumour Grade, Tumour size, Surgery treatment, Adjuvant therapy, Menopausal status, hormonal activity, number of births, breast cancer in I. and II. Line, infiltration of node capsule, arrests in microvessels, types of adjuvant therapy, typr of adjuvant radiotherapy, type of neoadjuvant chemotherapy, type of first line chemotherapy			30	random split										0.875	0.867			No
7	Campbell et al. (2010) [19]	OPTIONS	retrospective	hospital-based	1589	Ductal carcinoma	UK	1986-2001	<35: 3.04% 35-44: 13.94% 45-54: 28.92% 55-64: 25.67% 65-74:21.08% 75+: 7.36%		IV: 0%	T1: 46.44% T2: 47.98% T3: 5.59%	0 node: 60.77% 1: 14.46% 2: 7.83% 3: 5.22% 4: 2.91% 5: 1.90% 6: 1.93% 7: 1.16% 8: 0.87% 9: 0.58% 10+: 2.37%		100% Ductal	G1: 18.73% G2: 44.60% G3: 36.68%	ER+: 64.39% ER-: 35.61%			100%		Yes		573	Parametric regression- gamma distributions	test of interaction between variablesthe article developed 3 models (with log-normal, log-logistic and gamma distribution) and compared. AIC was used to select between models.	, RFS	A table with score for each factors.	Age at diagnosis, Lymph node status, Tumour Grade, Tumour size, ER, Adjuvant therapy,	5	Compared to other models and compared to te observed outcomes	1844	same		0.15 (s.e.=0.005)		1.01		P=0.112	Yes		0.764 (95% CI=0.736-0.791)					Yes	* Adhere to good practice guidelines for prognostic modelling. * The modelling techniques facilitate long-term patient-level prognosis prediction better than Cox PH model, as its ‘distributional free’ form makes is difficult to describe the baseline hazard function (the key component required for patient level prediction) and to extrapolate outcomes beyond available observational data.	* First reccurence events are defined as local reccurence, metastatic reccurence, or a second primary breast tumor, although predictors of local and metastatic recurrences, and second primary breast recurrences may not necessarily be the same. * The retrospective study design and the accompanying problem of missing data. * The practices used to obtain prognostic factor data in a cohort have often…
8	Chao et al. (2014) [20]			hospital-based	1340	breast cancer patients	Taiwan	2002-2010	Mean=55 ± 11 (25-92)			Mean: 2.63 ± 1.77													support vector machine	the article developed 3 models (SVM, logistic regression and C5.0 decision tree) and compared. Classification accuracy was used to select best model.	OS, LRR	No	Age at diagnosis, Lymph node status, Tumour size, Stage, Adjuvant therapy,	2		1340	10-fold cross-validation											0.9522			No
				hospital-based	255		Taiwan	-																	Bayesian tree analysis.			Bayesian tree . http://www.kfsyscc.org/unit/cpo/cpo.php	Age at diagnosis, Lymph node status, Tumour size, LVI, ER,			255	cross-validation
9	Cheng et al. (2006) [30]			hospital-based	506	After surgery	Taiwan	1999-2001	≤35: 8.71% 36-40: 14.46% 41-50: 27.23% >50: 29.80% NA: 19.80%	Pre: 60.50% post: 39.50%	IV: 0%	T1: 45.25% T2: 54.75%	0 node: 49.31% 1-3: 28.32% 4-9: 12.97% >9: 9.41%	Absent: 52.87% Presence: 47.13%	ductal: 846/1010 medullary/tubular/mucinous carcinoma: 50/1010 others: 114/1010	G1: 16.83% G2: 32.27% G3: 50.30%	ER+: 71.19% ER-: 28.81%			100%	No	Yes		141	Cox proportional hazards regression	developed 2 models (Cox proportional hazards and Bayesian tree analysis) and compare	, LRR	The index score was defined as the sum of the number of risk factors present with each risk factor receiving a value of 1, except for lymph node status, which was scored as 1 for 1–3 nodes positive, 2 for 4–9 nodes positive, and 3 for 9 nodes positive. Thus, patients could receive a score from 0 to 6.	Age at diagnosis, Lymph node status, LVI, ER,	3		504	random split							Yes	Yes						No
10	Collan et al. (1994) [113]			hospital-based	111	Breast cancer patients	Finland	1975-1977	Mean=58.2 ± 13 (21-87)		IV: 0%									100%	No	Yes			Cox proportional hazards regression		OS, BCSS,	PI (survival) = 0.2247 * D + 0.8280 * LNS + 0.4879 * DNAP + 0.0119 * MAI PI (breast cancer specific survival) = 0.2604 * D + 0.9411 * LNS + 0.9170 * DNAP + 0.0166 * MAI D =diameter of the tumor in centimeters, LNS = lymph node status ( 1 negative, 2 positive), DNAP = DNA ploidy ( 1 diploid, 2 aneuploid), MA1 = mitotic activity index (number of mitotic figures in 10 high power fields). PI = progno…	Lymph node status, Tumour size, MAI, DNA ploidy	4		111	same							Yes							No
11	de Laurentiis et al. (1999) [43]		retrospective	population-based	811	Breast cancer patients	USA	1974-1992	Median=60 (21-89)			Median= 2.5 (0.3-22)	0 node: 57.09% >0: 42.91%											563	artificial neural network (ANN)		, DFS	No	Age at diagnosis, Lymph node status, Tumour size, ER, PR, tumour ploidy, S-phase fraction		compared to TNM	1630	random split							Yes			0.728 (SD=0.03)				Yes		* Detailed treatment information was not available when we constructed the model and is not taken into account by the model. Predictions of the model may, thus, underestimate the natural patientprognosis. * In the database used for model construction, only 6% of the patients have tumors less than 1 cm in size. Thus the model should be used with caution for projections of relapse rates for patient…
12	Eskelinen et al. (1992) [10]			hospital-based	216	breast cancer patients	Finland	1978-1990	Mean=60.9 (27.5-92)	Pre: 21.30% Post: 78.70%		Mean= 3.3 ± 2.1 (0.1-12.0)	0 node: 49.54% >0: 50.46%		Ductal: 184/216 Lobular: 25/216 Others: 7/216		ER+: 48.61% ER-: 51.39%	PR+: 53.24% PR-: 46.76%		100%		Yes			Cox proportional hazards regression	univariate	BCSS, RFS	RFS (all patients) = 0.508 x histological type + 0.015 x M/V-index + 0.504 x N-status (0 or 1) -0.146 x year of treatment. RFS (where SPF available)= -0.232 x year of treatment + 0.016 x tumour size (mm) + 0.072 x SPF -0.627 x nuclear pleomorphism (1, 2 or 3). BS(all patients) = 0.023 x tumour size + 0.970 x N-status (0 or 1) - 0.824 x PR - 0.152 x year of treatment. BS (SPF available) = 0.029 X …	Lymph node status, PR, MAI, Histology type, year of treatment, nuclear pleomrphism, SPF				same														No
13	Fan et al. (2011) [56]		retrospective	hospital-based	1016	After surgery	Taiwan	2004-2007	Mean=50 (22-87) ≥50: 49.1% <50: 50.9%		I or II or III: 97.6% IV: 2.4%	T1: 55.2% T2: 32.4% T3: 4.8% T4: 7.6%	N0: 56.3% N1: 27.0% N2: 9.9% N3: 6.8%			G1: 14.7% G2: 48.7% G3: 24%	ER+: 70.0% ER-: 29.5%	PR+: 56.1% PR-: 43.4%		100%			109		Cox proportional hazards regression	backward stepwise to select variables	OS,	Nomogram	Age at diagnosis, Lymph node status, Tumour size, ER, metastases		compared to NPI	1016	bootstrap			Yes				Yes	Yes	0.8					No		* retrospective data * Included a large number of strictly defined variables for resolving this potential problem * The nomogram uses information, which only becomes available after surgical treatment, thereby excluding its use with other variables, which are needed for prognostic-based decisions regarding the choice of treatment. The ability of this tool to identify accurately a selected group o…
14	Fleming et al. (1999) [21]	Comprehensive Prognostic Index (CPI)	retrospective	population-based	424	elderly breast cancer patients (>67 years old)	USA	1991-1995	>67														59		Cox proportional hazards regression	Developed a multivariate model using comorbidities with risk of > 1.2 (n = 12) and interaction terms for multiple comorbidities with a prevalence of at least 2%, and fitted a proportional hazards model to the survivalboth backward and forward8 models developed to choose the best.The G2 statistic and AIC provided goodness of fit measures to compare the eight models to the baseline.	OS, BCSS,	No	Age at diagnosis, Stage, Comorbidity,			424	random split				Yes			Yes							No
15	Fuster et al. (1983) [114]	Individualized Prognostic Index (IPI)	retrospective	not speficied	611	after mastectomy																			Bayesian formula	Used both backward and forward stepwise to select variables	OS,	No	Tumour Grade, Stage, percent affected nodules, dermal infiltration, evolutive outbreak																		No
16	Gomez-Ruiz et al. (2004) [97]			hospital-based	1035	breast cancer patients	Spain	1990-2000	Mean=54.59 ± 12.27 (24-89)			Mean=3.1 ± 2.1 (0-2.3)													artificial neural network (ANN)		, probability of relapse	No	Age at diagnosis, Lymph node status, Tumour size, number of pregnancies, age of first pregnancy and menarchy age																		No
17	Haybittle et al. (1982) [53]	NPI		hospital-based	387	Breast cancer patients	UK													100%		15 poor-prognosis patients	62	10	Cox proportional hazards regression	choose variables with significant	OS,	I = 0-2 x size + stage + grade	Lymph node status, Tumour Grade, Tumour size,	3	compared with lymph node stage, and to the criteria for poor prognosis	387	same to development cohort							Yes							No
18	Jhajharia et al. (2016) [116]		retrospective	population-based	466	breast cancer patients	USA																		Principal Components Analysis+ Artificial Neural network		OS,	No	1. Clump Thickness: 1 - 10 2. Uniformity of Cell Size: 1 - 10 3. Uniformity of Cell Shape: 1 - 10 4. Marginal Adhesion: 1 - 10 5. Single Epithelial Cell Size: 1 - 10 6. Bare Nuclei: 1 - 10 7. Bland Chromatin: 1 - 10 8. Normal Nucleoli: 1 - 10 9. Mitoses: 1 - 10			233	random split											0.9839	0.982	0.988	No
19	Kim et al. (2012) [22]	Breast cancer recurrence prediction based on SVM (BCRSVM)	retrospective	hospital-based	475	After surgery	South Korea	1994-2002	46.5 ± 11.5		IV: 0%	Mean= 3.22 ± 2.50		Presence: 47.1% Absence: 52.9%		G1: 18.6% G2: 39.2% G3: 42.3%	ER+: 66.6% ER-: 33.4%			100%				195	support vector machine	Three prediction algorithms, with each using SVM, artificial neural network and Cox-proportional hazard regression model, were constructed and compared with one another. Accuracy and AUC are used to compare.	, DFS	http://ami.ajou.ac.kr/bcr/	Lymph node status, Tumour Grade, Tumour size, LVI, ER, local invasion of tumour and number of tumours		compared with Adjuvant!, NPI and St.Gallen	204	random split							Yes	Yes		0.85 (95%CI=0.79-0.91)	0.8458	0.89	0.73	No		* The BCRSVM, which involves the SVM algorithm, utilizes more factors than Adjuvant! Online or NPI. * As we employed only one hospital’s data for model development and evaluation, the BCRSVM might be adjusted to our data. * The study was also limited by the possible selection bias, which is related with the exclusion of 808 patients, who had no follow-up in the research registry.
20	Kim et al. (2016) [117]			hospital-based	458	after surgery	South Korea	1994-2002	Mean=46.48 (21-83) Median=44		IV: 0%	Mean= 3.42 Median= 2.7 (0.4-20)		Presence: 49.85% Absence: 50.15%		G1: 18.88% G2: 40.86% G3: 42.63%	ER+: 85.55% ER-: 14.45%			100%					naïve Bayesian model		, breast recurrence	Nomogram	Lymph node status, Tumour Grade, Tumour size, LVI, ER, local invasion of tumour and number of tumours			220	random split		0.3	Yes							0.81	0.8	0.86	0.66	No
21	Lisboa et al. (2003) [23]			hospital-based	1550	breast cancer patients	UK	1983-1989																	Bayesian neural network	Build 2 models based on Bayesian neural network and Cox regression and compare	BCSS,	No	Lymph node status, Tumour size, Histology type,	2		1550	cross-validation							Yes	Yes						No
22	Y.Q. Liu et al. (2009) [118]		retrospective	population-based	182517	breast cancer patients	USA	1973-2004															24601		Decision tree C5		BCSS,	decision tree	Age at diagnosis, Lymph node status, Tumour Grade, Tumour size, Stage, Adjuvant therapy, Histology type, marial status, race, primary site code, extension of disease, first malignant, site specific surgery code, number of primaries			182517	10-fold cross validation										0.7678	0.7659	0.7496	0.7859	No
23	Mazouni et al. (2011) [120]		retrospective	hospital-based	180	After surgery	France	1985-1987	Median=56 (30-89) <50: 30% ≥50: 70%			T1: 56.1% T2: 31.1% T3: 7.8% T4: 0% NA: 5%	0 node: 53.9% >0: 46.1%			G1-2: 63.9% G3: 32.8% NA: 3.3%	ER+: 77.2% ER-: 22.8%			100%	No		27		Cox proportional hazards regression		OS,	Nomogram	Lymph node status, Tumour size, ER, PAI-1, thymidine kinase and capthesin D			180	bootstrap			Yes						0.832					No		* No external validation. * The model was built using data from the late 1980s–1990s. It is certainly possible that the evolution in adjuvant treatment, particularly with the introduction of taxanes, influenced survival outcome. * The calibration plots show a tendency for overestimating lower survival probabilities. * The study does not give us any idea about the prognosis of patients who did not…
24	Michaelson et al. (2011) [42]	CancerMath	retrospective	population-based	362491	breast cancer patients	USA																		binary biological model of cancer metastasis, including SNAP methods		BCSS,	http://www.CancerMath.net	Age at diagnosis, Lymph node status, Tumour Grade, Tumour size, ER, PR, HER2, Histology type,																		Yes	* The CancerMath calculator provides information on the risk values for each of the first 15 years after diagnosis, and adjusts these values based on any time survived since diagnosis. With treatment decisions increasingly being made many years after diagnosis due to 5- and 10-year chemotherapy courses, the additional survival information may be of further use to clinicians. * The CancerMath calc…
25	Musial et al. (2005) [121]			hospital-based	75	Lobular carcinoma after surgery	Poland	1990-1997	Mean=56.9 (31-84)	Pre: 40% Post: 60%		T1: 24% T2: 57.3% T3: 10.7% T4: 8%	N0: 21.3% N1: 74.7% N2: 4%		Lobular 100%	G1: 16% G2: 62.7% G3: 9.3% NA: 12%	ER+: 72.6% ER-: 27.4%	PR+: 82.4% PR-: 17.6%	HER2+: 5.9% HER2-: 94.1%	100%					Cox proportional hazards regression		survival rate,	I=T+2N-2PgR, where T (tumour)=tumour size, N (nodulus)=lymph node status, and PgR=expression of progesterone receptors	Lymph node status, Tumour size, PR,	3		75	same							Yes	Yes						No
26	Ni et al. (2014) [122]	Morphologic-molecular recurrence predictive (MMRP)		hospital-based	624	Breast cancer patients	China	2002-2006	Median= 52 ± 12.9 (22-97)		I: 30.6% II: 49.8% III: 18.6% IV: 0% NA: 1.0%	Median= 2.5 ± 1.4 (0.2-13.0) T1: 46.0% T2 : 49.0% T3 : 3.5% T4 : 1.5%	N0: 52.3% N1: 29.4% N2: 10.3% N3: 7.1% NA: 0.9%	Presence : 24.3% Absence: 75.7%		G1: 14.4% G2: 37.3% G3: 48.3%	ER+: 70.5% ER-: 29.3% NA: 0.2%	PR+: 76.0% PR-: 23.4% NA: 0.6%	HER2+: 17.7% HER2-: 82.3%		No	Yes		98	Cox proportional hazards regression	univariate	, DFS	PI = (1.099) * TNM stage + (0.629) * LVI + (0.601) * histologic grade + (0.524) * FF - (0.373) * LI + (0.916) * HER2-OE + (1.079) * basal-like	Tumour Grade, LVI, HER2, Stage, fibrotic focus, lymphocytic infiltrate, basal-like molecular subtypes	2		624	same to development cohort	Yes						Yes	Yes		0.805		0.814	0.682	No		* The current model was constructed from a population receiving standard treatment but without HER2-targeted therapy. * While the short follow-up results indicate this model as a viable option for a prognostic index, longer follow-up is necessary before it is applied widespread, in particular in the luminal A and B patients. * Heterogeneous sources of data
26				hospital-based		breast cancer patients	China	2007-2009				Median= 2.7 ± 1.6 (0.3-14.4)		Presence: 17.4% Absence: 71.6%		G1: 24.8% G2: 45.0% G3: 30.2%	ER+: 77.7% ER-: 21.2% NA: 1.0%	PR+: 72.6% PR-: 26.1% NA: 1.3%	HER2+: 14.6% HER2-: 84.9% NA: 0.5%			Yes		47			,					391
27	Putter et al. (2006) [124]		retrospective	RCT-based	2687	Breast cancer patients			≤50: 40% >50: 60%			T1: 30% T2: 64% T3: 6%	0 node: 53% >0: 47%							100%	50%	Yes			Multistate model	(1) event-free and alive after surgery (state 0) (2) loco-regional recurrence only and alive (state 1) (3) distant metastasis only and alive (state 2) (4) both local recurrence and distant metastasis and alive (state 3) (5) the only absorbing state death (state 4). A stratified Cox regression model using the “clock reset” approach is used to find the regression coefficients in each transition.	OS, DFS	No	Age at diagnosis, Lymph node status, Tumour size, Surgery treatment, Adjuvant therapy, Neo-adjuvant therapy,																		No
28	Ravdin et al. (2001) [125]	Adjuvant!	retrospective	population-based	37968	Breast cancer patients	USA		range 35-59			T1: 66.80% T2: 33.20%	0 node: 66.44% 1-3: 21.82% 4-9: 8.16% ≥ 10: 3.58%				ER+: 45.93% ER-: 54.07%			100%			3580		Bayesian method		OS, DFS	Online	Age at diagnosis, Lymph node status, Tumour size, ER, Comorbidity, Menopausal status,	2																	No		* The model does not use complex time and tumor-dependent estimates for risk of relapse and mortality. * It does not provide estimates with 95% confidence intervals.
29	Ripley et al. (1998) [29]			hospital-based	547	Ductal carcinoma after surgery	UK								Ductal 100%					100%					Artificial neural network	The articles developed linear models (neural netwroks) and non-linear models (Cox regression hazards regression and logistic regression) and compared. AIC is used to select the best linear model. Classification plots are used to select the best non-linear model.	, times of relapse	No	Lymph node status, Tumour Grade, Tumour size, Adjuvant therapy, EGFR			547	10-fold cross-validation			Yes								77.5% when outcome is binary 78.35 when outcome is continuous			No
29							UK	-																	Cox proportional hazards regression		, times of relapse	No					10-fold cross-validation											78.3% when outcome is continuous
29							UK	-																	logistic regression		, times of relapse	No					10-fold cross-validation			Yes								79% when outcome is binary
30	Sanghani et al. (2007) [126]	IBTR!	retrospective	RCT-based		after breast conserving surgery (BCS) with or without radiation therapy (RT)														100%					Cox proportional hazards regression	Select variables based on literature	, risk of LRR	www.tufts-nemc.org/ibtr.	Age at diagnosis, Tumour Grade, Tumour size, LVI, Adjuvant therapy, margin status																		No	The model uses patient-specific data for multiple variables that influence the risk of LR.	The iterative method used to estimate LR in IBTR! may lead to both underestimates and overestimates in some circumstances. There is likely higher uncertainty associated with LR estimates at the extremes of the prognostic spectrum. Specifically, in patients with multiple negative or multiple positive factors, it may be an oversimplification to treat each risk variable as independent of the others.
31	Shek & Godolphin (1988) [127]			population-based	859	Breast cancer patients	Canada	1975-1981	<40: 10% 40-49: 22% 50-59: 28% 60-69: 28% ≥70: 12%	Pre: 30% Post: 70%	I: 31% II: 55% III: 11% IV: 3%	T1: 21% T2: 73% T3: 6%	0 node: 42% 1-3: 34% ≥ 4: 24%		Ductal: 88% Lobular: 10% Others: 2%		ER+: 68% ER-: 32%			x		Yes			Cox proportional hazards regression	Select variables based on forward stepwise	BCSS,	No	Lymph node status, ER, Stage, tumour necrosis	4		859	8-fold cross-validation							Yes							No
32	Tokatli et al. (2011) [28]		retrospective	not speficied	287	Breast cancer patients		1997-2006	Median=50 Mean=51 (26-79)	Pre: 49.02% Post: 50.98%	IV: 0%	Median= 3 Mean= 3.16 (0.1-14)	0 node: 58.54% >0: 41.46%	Presence: 43.37% Absence: 54.63%	Ductal: 78.29% Nonductal: 21.71%	G1-2: 58.78% G3: 41.22%	ER+: 70% ER-: 30%	PR+: 68.78% PR-: 31.22%	HER2+: 18.54% HER2-: 81.46%			Yes		100	Cox proportional hazards regression	the article developed 2 models (Cox regression model and Survival tree) and compared	, DFS	PI = HER2/neu status + axillary nodal status,	Lymph node status, HER2,	3		123	random split							Yes	Yes	0.216					No
32				not speficied				-																	Survival tree		, DFS	survival tree	Lymph node status, ER, HER2,	5			random split							Yes	Yes	0.2143
33	Ture et al. (2009) [24]		retrospective	not speficied	381	breast cancer patients		1997-2007	Median=48	Pre: 55.12% Post: 44.88%	IV: 0%		0 node: 34.12% 1-3: 30.97% ≥ 4: 34.91%	Presence: 57.74% Absence: 42.26%	Ductal: 85.04% Non-ductal: 14.96%	G1-2: 59.58% G3: 40.42%	ER+: 72.70% ER-: 27.30%	PR+: 71.39% PR-: 28.61%						117	Decision tree (C4.5)	The article developed 7 models (decision tree algorithms (C&RT, CHAID, QUEST, ID3, C4.5 and C5.0) and Cox regression analysis) and compared. Kaplan-Meier analysis and Random srvival forests are used to choose the best model.	, DFS	decision tree	Lymph node status, quadrant of tumor, age of menarche.	5		381	10-fold cross validation							Yes	Yes						No
34	van Nes et al. (2010) [128]		retrospective	RCT-based	6516	Breast cancer patients		1980-1999	<40: 9% 40-60: 61% ≥60: 30%		IV: 0%	T1: 74% T2: 26% T3: 0% T4: 0%	0 node: 76% >0 node: 24%							100%	No	Yes			Cox proportional hazards regression		, risk of LRR	decision tree	Age at diagnosis, Lymph node status, Tumour size, Surgery treatment, Adjuvant therapy, boost, surgical margin	3		6516	bootstrap									0.61					No	This index is simple and the decision tree can be used immediately after surgery/local therapy and gives very good discrimination, as shown by the Kaplan Meier curve.	* Information about histological grade was not available, this factor was not used in our analyses. * We do not have information concerning relatively new prognostic and predictive factors like ER, PgR and HER2. * The trials included patients over different time periods. * Treatment options differed between trials; they included different kinds of patients. * Factors considered important in our p…
35	Wen et al. (2016) [57]			hospital-based	1504	Breast cancer patients	China	2002-2008	Mean=49.4 (22-86) <35: 8.5% >35: 91.5%	Pre: 73.3% Post: 26.7%	I: 26.5% II: 52.7% III: 20.7% IV: 0%	T1: 42.1% T2: 52.8% T3: 5.1%	N0: 46.8% N1: 27.3% N2: 15.2% N3: 11.2%		Ductal: 97% Lobular: 3%	G1: 3.7% G2: 60% G3: 36.3%	ER+: 62.5% ER-: 37.5%	PR+: 68.3% PR-: 31.7%	HER2+: 27.2% HER2-: 72.8%	100%	No		336		Cox proportional hazards regression		BCSS,	Nomogram	Lymph node status, Tumour size, ER, HER2, Menopausal status,	4	compared to TNM staging system	519	random split			Yes						0.796 (95%Ci=0.756-0.860)					No		* This was a single-center retrospective study and multicentric prospective studies are needed to reduce selection bias and prove the clinical value of the nomogram scoring system. * Although the prediction accuracy of the nomogram scoring system exceeded that of the TNM staging system, there were 21.5%-25.5% of predictions made incorrectly.
36	Wen et al. (2015) [129]	Novel Prognostic Index (PI)	retrospective study	hospital-based	1661	After surgery	China	2002-2008	Mean=42.2 (22-74) <35: 9% ≥35:91%	Pre: 73.9% Post: 26.1%	IV: 0%	T1: 42% T2: 52.7% T3: 5.2%	N0: 46.2% N1: 27% N2: 15.6% N3: 11.2%		Ductal: 97.2% Lobular: 2.8%	G1: 33.8% G2: 40% G3: 26.2%	ER+: 63% ER-: 37%	PR+: 70% PR-: 30%	HER2+: 23.7% HER2-: 76.3%	100%	No	Yes	296		Cox proportional hazards regression		BCSS,	No	globulin, triglyceride and fibrinogen,	3	compare to NPI	1661	same to development cohort							Yes	Yes						No	These parameters are low-cost and routinely measured in clinical practice.	* Retrospective study.
37	Wishart et al. (2010) [40]	PREDICT	retrospective	population-based	5694	After surgery	UK	1999-2003	Median=58 (23-95) <35: 2% 35-49: 21% 50-64: 46% 65-74:20% >75: 12%			T1: 52% T2: 44% T3: 5%	0 node: 62% 1: 13% 2-4: 14% 5-9: 7% >10: 4%			G1: 18% G2: 51% G3: 31%	ER+: 83% ER-: 17%			100%		Yes	1075		Cox proportional hazards regression		OS, BCSS,	Online tool	Lymph node status, Tumour Grade, Tumour size, ER, Adjuvant therapy, tumour detection by screening			5694	same					<1%, P>0.05					OS prediction: 0.81 (se=0.0074) BCSS prediction: 0.84 (se=0.008) ER positive prognostic model: 0.82 (se=0.0111) ER negative prognostic model: 0.75 (se= 0.0171)				Yes	* As both model and validation datasets contain over 5,000 patients this model is likely to be predictive of overall survival for all women diagnosed with early breast cancer in the UK. * A particular strength of this project was the ability to access breast cancer specific mortality from ECRIC, based on death certificate reporting rather than being estimated from population data.
38	Witteveen et al. (2015) [39]	INFLUENCE	retrospective	population-based	37278	Breast cancer patients	Netherlands	2003-2006	<50: 26.2% 50-59: 28.4% 60-69: 22.6% ≥70: 22.7%		IV: 0%	T1: 61.2% T2: 35.8% T3: 3.0%	0 node: 61.3% 1-3: 27.5% >3: 11.2%		Ductal: 79.4% Lobular: 10.7% Mixed: 4.2% Others: 5.8%	G1: 22.0% G2: 44.9% G3: 33.1%	ER+: 81.2% ER-: 18.8%	PR+: 66.3% PR-: 33.7%	HER2+: 14.8% HER2-: 85.2%	100%	No	Yes		950	time-dependent logistic regression model	Select variables based on backward stepwise	, risk of LRR	http://www.utwente.nl/mira/influence	Lymph node status, Tumour Grade, Tumour size, Adjuvant therapy, multifocality	2		37278	bootstrap				1.05, P=0.28		p=0.2817	Yes	P<0.001	0.71 (95%CI=0.69-0.73)	0.65-0.84				Yes	* Data on many variables associated with risk of LRR * A large sample size. * The sample size of the validation cohort was appropriately large, as a minimum of 100 events and hundred non-events for an external validation population. * The nomogram was based on data of almost all diagnosed early primary breast cancers between 2003 and 2006. * The presentation of the conditional risk through time i…
39	Choi et al. (2009) [25]		retrospective	population-based	147138	breast cancer patients	USA	1973-2003	Mean=60.96 ± 14.02 (10-106)		0: 18.2% I: 40.3% IIa: 21.1% IIb: 10.5% IIIa: 3% IIIb: 2.7% IV: 4.2%														a hybrid combined the artificial newural network and the Bayesian network	the article develop and compare an artificial neural network, a Bayesian network, and a hybrid Bayesian network models	OS,	No	Age at diagnosis, Lymph node status, Tumour size, Stage, Histology type, clinical extension of tumour, number of primary, site specific sugergy, scope of regional lymph node surgery			147137	same										0.935	0.872	0.933	0.831	No
40	Jerez et al. (2005) [26]		retrospective	population-based	3811	Breast cancer patients	Spain	1990-1993	Mean=56.21 (25-90)	Pre: 32.3% Post: 65.8% NA: 1.9%		Mean=2.8 (0.2-13)	0 node: 48.2% >0: 51.8%		Ductal: 86.7% Lobular: 6.5% Others: 6.7% NA: 0.1%	G1: 19.4% G2: 56.3% G3: 24.3%						94%			Artificial neural networks	the article developed 2 models (artificial neural network and Cox regression) and compared	, Probability of cancer relapse	No	Age at diagnosis, Lymph node status, Tumour Grade, Tumour size, Type of treatment			3811	9-fold cross-validation										0.8497 (SE=0.015; 95%CI=0.82-0.87)				No
41	Delen et al. (2005) [27]		retrospective	population-based	433272	breast cancer patients	USA	1973-2000																	Decision tree (C5)	the article developed 3 models (Decision tree C5, artificial neural network and logistic regression model) and compared. Classification accuracy is used to choose the best model.	OS,	No	Age at diagnosis, Lymph node status, Tumour Grade, Adjuvant therapy, Histology type, Race, marital status, primary site code, behaviour, extension of disease, site specific surgery code, number of primaries			433272	10-fold cross-validation											0.936	0.9602	0.9066	No		* The potential correlation of breast cancer to other cancer types was not considered. * New and more promising methods such as support vector machines and rough sets can be used to see if the prediction accuracy can be further improved.
42	Chen et al. (2016) [41]		retrospective	hospital-based	1587	After surgery	Taiwan	2002-2009	Mean=49.8 ± 10.54		IV: 0%	T0-1: 39.7% T2: 45.6% T3-4: 14.7%	N0: 54.8% N1: 26.7% N2: 11.4% N3: 7.1%			G1: 0% G2: 30.5% G3: 46% G4: 23.5%				100%					Logistic regression		OS,	PI=-4.725-0.003Age+0.975Grade(IIv.s.I)+1.440Grade(IIIv.s.I)+0 .228Tumor(2v.s.0-1)+0.853Tumor(3-4v.s.0-1)+0.921Node(1v.s.0)+1. 257Node(2v.s.0)+1.882Node(3v.s.0)+1.001Hormone Receptor(-v.s.+)	Age at diagnosis, Lymph node status, Tumour Grade, Tumour size, ER, PR,			1587	same			Yes			p=0.9958				0.798 (p < 0.00001)				Yes	* Single institution * The current model used standard histopathological parameters for input data, which facilitate its application in the clinical setting. * The current study is the first to use these prognostic factors as a prognostic and predictive model in Asian breast cancer populations. * The model was validated with an independent and reliable database, such SEER database.	* This model was assembled with the data from a single institution. * Current application of this model needs high human resource cost and is timeconsuming. * This study was unable to include human epidermal growth factor 2 (Her-2) receptor status into our model, due to SEER database initiate the collection of HER-2 status since year 2010. * The development of a webbased and user-friendly applica…
43	Baak et al. (1985) [108]	MPI		hospital-based	271	Breast cancer patients	Netherlands	1969-1976	Mean=56 (28-86)			Mean= 2.7 (0.5-10.0)	0 node: 146/271 >0: 125/271							100%	No	NO	80		Cox proportional hazards regression		OS,	Prognostic score = 0.3341 (square root of mitotic activity index) + 0.2342 (tumor size in cm) - 0.7654 (lymph node status, where positive = 1 and negative = 2).	Lymph node status, Tumour size, MAI,	2	compared to lymph node status alone	271	same to development cohort							Yes	Yes			0.749	0.713	0.764	No	* The prediction capacities of morphometry make this technique an attractive option in decision making for adjuvant systemic therapy, especially if lymph node status is not known. * Another advantage of the method is that it can be performed on standard, haematoxylinand eosin-stained, paraffin sections of the primary tumor, which are nearly always available of each breast cancer. * The morphometr…
44	Paik et al. (1990) [123]			RCT-based	292	breast cancer patients	USA	1976-1984	<49: 39.38% 50+: 60.62%			T1: 52.40% T2: 42.26% NA: 3.77%	0 node: 62.67% 1-3: 23.63% 4-9: 10.27% 10+: 3.08%				ER+: 46.23% ER-: 28.42% NA: 25.34%	PR+: 31.16% PR-: 28.08% NA: 40.75%		100%					Cox proportional hazards regression		OS,	No	Lymph node status, Tumour size, HER2,																		No
45	Lovekin et al. (1991) [119]			hospital-based	667	Breast cancer patients	UK				I or II: 74.51% III: 8.55% IV: 18.44%									Yes					Cox proportional hazards regression		OS,	No	Lymph node status, Tumour Grade, Tumour size, HER2,																		No
46	Hawkins et al. (2002) [89]	developed based on NPI	prospective	hospital-based	214	breast cancer patients	UK	Mar 1990-Sep 1991	Median= 55		IV: 0%									100%	Yes	96.73%	77	77	Cox proportional hazards regression	Select variables based on backward stepwise	OS, DFS, time to recurrence	No	Age at diagnosis, Lymph node status, Tumour Grade, Tumour size, ER, PR,																		No
47	Masarwah et al. (2016) [55]	K-NPIdeveloped based on NPI	retrospective	hospital-based	270	after sugery	Finland	2002-2008	Mean= 58.8 (32-86)	post: 66.3%	IV: 0%	Mean= 2.27 T1: 56.3% T2: 35.2% T3: 3.7% T4: 4.8%	N0: 37.0% N1: 43.3% N2: 12.6% N3: 7.0%		Ductal: 82.6% Lobular: 9.6% Others: 7.8%	G1: 8.1% G2: 44.4% G3: 47.4%			HER2+: 49.3% HER2-: 50.7%	100%		Yes			Cox proportional hazards regression	Select variables based on backward stepwise	, DFS	No	Lymph node status, Tumour Grade, Tumour size, HER2, VLD	3	compared to NPI	270	same to development cohort									0.872					No		* The population is relatively small, and there are a limited number of triple negative cancers. * Due to the patient selection criteria, the study had a higher percentage of HER2 positive patients than fully consecutive cohorts. * Many of patients have been treated with adjuvant therapies making it difficult to predict the exact role of the primary prognostic factors and how the treatments have …
48	Rakha et al. (2014) [90]	NPI+developed based on NPI	retrospective	hospital-based	997	breast cancer patients	UK	1986-1998	<70		I-III: 100% IV: 0%	Median= 2.0 (0.13-10) <1.5cm: 22.4% ≥1.5cm: 77.6%	0 node: 61% 1-3: 30.8% >: 4: 8.2%			G1: 14.7% G2: 32.4% G3: 52.8%						Yes			Cox proportional hazards regression		BCSS,	NPI-like formulae for each of the seven biological classes forming a new biomarker-based prognostic index (NPI+). class 1 (Luminal A); class 2 (Luminal N); class 3 (Luminal B); class 4 (Basal p53 altered); class 5 (Basal p53 normal); class 6 (HER2+/ER+) and class 7 (HER2+/ER- )	Lymph node status, Tumour size, LVI, ER, PR, HER2, MAI, CK7/8, HER3, HER4, p53, Basal expression			997	same to development cohort							Yes	Yes						No		* Therapy decisions of the current study patients’ cohort were based on similar prognostic markers at the time point of the first diagnosis with the potential of adjuvant therapy confounding effect. There may be an underrepresentation of cases without chemotherapy in the group of patients with a low initial NPI (good prognostic group), likewise the group of patients without a chemotherapy in pati…
49	Suen & Chow (2006) [91]	developed based on NPI	retrospective	hospital-based	205	breast cancer patients	China	Jan 1995-Dec 1997	Mean= 53 (24-80)		I: 26.4% II: 57.5% III: 14.2% IV: 1.9%	T1: 32.7% T2: 53.2% T3: 11.2% T4: 2.9%	0 node: 48.3% 1-3: 22.4% >4: 29.3%			G1: 32.1% G2: 53.3% G3: 10.8%	ER+: 44.3% ER-: 55.7%	PR+: 40.6% PR-: 59.4%	HER2+: 27.3% HER2-: 72.5%			Yes	45	5	Cox proportional hazards regression		OS, DFS	No	Lymph node status, Tumour Grade, Tumour size, HER2,																		No
50	M. Jung et al. (2013) [44]	KAOLdeveloped based on Adjuvant!Online V8	retrospective	hospital-based	489	breast cancer patients	South Korea	1986-1999	Median= 45 (23-76) 20-35: 12.9% 35-50: 55.4% 51-65: 29.3% >: 66: 2.4%	pre: 64.1% post: 35.9%	IV: 0%	T1: 20.3% T2: 68.4% T3: 11.3%	0 node: 40.9% 1-3: 29.8% 4-9: 13.3% >9: 16.0%			G1: 14.6% G2: 43.6% G3: 12.2% NA: 30.6%	ER+: 26.2% ER-: 46.4% NA: 30.6%			100%	No	0.907	297	359	Cox proportional hazards regression		OS, BCSS, EFS	No	Lymph node status, Tumour Grade, Adjuvant therapy,			210	random split					0.1%, P=0.976 for OS 1.1%, P=0.771 for BCSS -1.4%, P=0.674 for EFS	Yes			0.64 for OS 0.647 for BCSS 0.64 for EFS					No		* The sample size was smaller than previous validation studies. * Retrospective database, so the study included some missing data for hormone receptor status (27.4 %) or tumor grade (37.4 %). * The study period covered a time when the standard chemotherapy was a CMF or FAC regimen and the standard endocrine therapy was tamoxifen, so currently used therapies, such as taxane-based chemotherapy and …
51	Sanghani et al. (2010) [38]	IBTR!2.0 developed based on IBTR!	retrospective	population-based	7811	breast cancer patients	Canada	1989-1999	Median= 58 (17-88) <: 40: 8.6% 41-45: 10.3% 46-50: 13.4% 51-55: 12.6% 56-60: 11.8% 61-65: 11.9% 66-70: 13.0% >70: 18.4%		IV: 0%	T1: 72.9% T2-3: 27.1%		Presence: 26.9% Absence: 73.1%		G1: 18.1% G2: 47.9% G3: 33.9%				100%		Yes		384	Cox proportional hazards regression		, Ipsilateral Breast Tumor Recurrence	No	Age at diagnosis, Tumour Grade, Tumour size, LVI, Adjuvant therapy, margin status																		Yes
52	Wishart et al. (2014) [36]	PREDICT v3developed based on PREDICT	retrospective	RCT-based	2436	breast cancer patients	UK	1991-1996	<70		IV: 0%						ER+: 75.33% ER-: 24.67%								Cox proportional hazards regression	applying the HR associated with Ki67 to the baseline hazards used in PREDICT v2literature	BCSS,	www.predict.nhs.uk	Lymph node status, Tumour Grade, Tumour size, ER, HER2, Adjuvant therapy, tumour detection by screening, Ki67																		Yes
53	Wishart et al. (2012) [35]	PREDICT v2 (PREDICT+)developed based on PREDICT	retrospective	RCT-based	10179	breast cancer patients	Netherlands, Germany, Finland, Canada, USA, Australia, UK, Poland				IV: 0%						ER+: 71.50% ER-: 28.50%		HER2+: 13.62% HER2-: 86.83%						Cox proportional hazards regression	applying the HR associated with HER2 to the baseline hazards used in PREDICTliterature	OS, BCSS,	www.predict.nhs.uk	Lymph node status, Tumour Grade, Tumour size, ER, HER2, Adjuvant therapy, tumour detection by screening																		Yes		* Missing data for the the development and validation cohorts. * The models did not perform very well in the youngest age group.
54	van Belle et al. (2010b) [37]	iNPIdeveloped based on NPI		hospital-based	1927	after sugery	Belgium	Jan 00-Jun 05	Median= 57 (IQR: 48-66) (range: 26-91)		IV: 0%	Median= 2.0 (IQR: 1.5-3.5)	0 node: 63.6% >0: 37.4%+			G1: 13.70% G2: 46.13% G3: 40.17%	ER+: 86.92% ER-: 13.08%	PR+: 75.51% PR-: 24.49%	HER2+: 11.94% HER2-: 88.06%	100%				283	Cox proportional hazards regression	univariateBIC, hazard ratios and likelihood ratio P value were used to choose the final model.	, DFS	NPI -PR positivity +HER2 positivity	Lymph node status, Tumour Grade, Tumour size, PR, HER2,	3	compare to NPI	1927	bootstrap							Yes	Yes	0.6983					Yes
[truncated: 1 more columns]
