# Supplementary material for: Prognostic models for breast cancer: a systematic review
Source: BMC Cancer. 2019 Mar 14;19:230. doi: 10.1186/s12885-019-5442-6 (PMC6419427; doi:10.1186/s12885-019-5442-6)
Supplement: Supplementary file 5 — Articles that presented only the internal validation. (XLSX 12 kb) [file 12885_2019_5442_MOESM5_ESM.xlsx]

## Sheet: Additional file 5
Additional file 5: Articles that presented only internal validation
	Study information																											Validation method																Strengths	Limitations	Conclusion
Number	Authors (Year of publication)	Name of model	Authors	Study design	Source of data	Sample size	Participants	Country of participants	Time of recruitment	Differences vs development data	Participant characteristics																	Outcomes	How to validate	Overal performance		Calibration				Discrimination				Clinical usefulness			Others
											Patient age	Menopausal status	Stage	Tumour (T)	Node (N)	LVI	Histologic type	Histological grade	ER status	PR status	HER2 status	Surgery	Neoadjuvant chemotherapy	Adjuvant chemotherapy	Radiotherapy	Number of deaths	Number of recurrence			R2	Brier score	Calibration plot	E/O	E-O	Hosmer-Lemeshow test	K-M	Log-rank	C-index	AUC	Clasification accuracy	Sensitivity	Specificity
1	Galea et al. (1992) [32]	NPI	Model developer(s)		hospital-based	1629	operable breast cancer	UK	1976-1989	Same centre, more patients			IV: 0%															OS	compare to Observed outcomes							Yes	Yes									The power and reproducibility of the NPI was demonstrated.
2	Todd et al. (1987) [33]	NPI	Model developer(s)	prospective	hospital-based	320	treated with simple mastectomy	UK	same with development set	Same patients, longer follow-up												1		No				OS	compare to Observed outcomes														Multivariate analysis			The Nottingham prognostic index accurately predicts survival patterns in groups of patients treated by simple mastectomy.
3	van Diest & Baak (1991) [34]	MPI	Model developer(s)		hospital-based	211	premenopausal breast cancer	Netherlands	1969-1980	Same population, premenopausal only	Mean= 45.6 (27-55)	Pre-menopausal: 100%		Mean= 2.5 (0.2-10.0) T1: 54.03% T2: 45.97%	0 node: 57.35% >0: 42.65%		Ductal: 95.26% Lobular: 2.37% Others: 2.37%	G1: 10.90% G2: 45.97% G3: 38.39%				1		No		56	86	OS, RFS	compare to Observed outcomes							Yes	Yes						Univariate and multivariate analysis			The MPI is the most powerful predictor of prognosis in premenopausal breast cancer patients, exceeding the value ot tumor size, lymph node status, and histologic grade.
4	Kollias et al. (1999) [31]	NPI	Model developer(s)		hospital-based	2684	Small tumour size (<=5cm)	UK	1976-1994	Same centre, different patients	≤ 70											1						OS	compare to Observed outcomes							Yes	Yes						Univariate and multivariate analysis			The NPI remains relevant for small breast cancers.
58		0		0		318	Small tumour size (<1 cm)			Same centre, different patients	≤ 70											1						,								Yes	Yes							0	0
