# Supplementary material for: Prognostic models for breast cancer: a systematic review
Source: BMC Cancer. 2019 Mar 14;19:230. doi: 10.1186/s12885-019-5442-6 (PMC6419427; doi:10.1186/s12885-019-5442-6)
Supplement: Supplementary file 6 — Articles that presented model external validation. (XLSX 39 kb) [file 12885_2019_5442_MOESM6_ESM.xlsx]

## Sheet: Additional file 6
Additional file 6: Articles that presented model external validation
Number	Basic information					Participants																					External validation																Strengths	Limitations	Conclusion
	Authors (Year of publication)	Name of model	Authors	Study design	Source of data	Sample size	Participants	Country of participants	Time of recruitment	Differences vs development data	Participant characteristics																Outcomes	How to validate	Overal performance		Calibration				Discrimination				Clinical usefulness			Others
											Age at diagnostic (range)	Menopausal status	Stage	Tumour size (cm)	Node (N)	Lympho-vascular invasion	Histologic type	Histological Grade	ER status	PR status	HER2 status	Surgery	Neoadjuvant chemotherapy	Adjuvant chemotherapy	Number of deaths	Number of recurrence			R2	Brier score	Calibration plot	E/O	E-O	Hosmer-Lemeshow test	K-M	Log-rank	C-index	AUC	Clasification accuracy	Sensitivity	Specificity
1	Aaltomaa et al. (1993) [130]	MPI	Independent researcher(s)		hospital-based	611	breast cancer patients	Finland	1965-1990	Different country	Mean= 59.5 ±13.3			T1: 29.62% T2: 54.66% T3: 15.71%	0 node: 49.59% >0: 50.41%		Ductal: 85.27% Lobular: 9.49% Others: 3.60% NA: 1.64%	G1: 5.23% G2: 57.94% G3: 30.93% NA: 5.89%				1		Yes	275	269	BCSS, RFS	comparing MPI to individual prognostic factors							Yes	Yes						Univariate survival analysis, multivariate survival analysis.			MPI was the single most important predictor in pN(-) and pN(+) whereas in the whole series MPI was equal to pN status alone.
2	Albergaria et al. (2011) [75]	NPI	Independent researcher(s)	retrospective	hospital-based	455	primary invasive breast carcinomas	Spain	1978-1992	Different country	Mean= 59 ± 13 (28-92)			Mean= 3.110±2.00 (0.4-16) T1: 24.7% T2: 59.9% T3: 15.4%	0 node: 43.4% >0: 56.6%			G1: 18.3% G2: 30.5% G3: 51.2%	ER+: 66.5% ER-: 33.5%	PR+: 48.9% PR-: 51.1%	HER2+: 14.7% HER2-: 85.3%	mostly		Yes			BCSS, DFS	compare the performance of NPI in triple-negative breast cancer patient subset versus non- triple-negative breast cancer.							Yes	Yes									NPI retains the ability to stratify and predict survival of TNBC patients.
				0		164	Triple negative breast cancer	Spain, Portugal, Brazil		Different country																	,								Yes	Yes							0	0
3	Alexander et al. (1987) [131]	Bryan et al. (1986)	Model developer(s)		hospital-based	424	unilateral primary breast cancer	Australia	1977-1983	Same country, different centre	Mean= 56.8			Mean= 3.1	0 node: 53.8% >0: 46.2%							1			83		OS	compare to Observed					Yes												No significant difference between actual and predicted deaths for five ranges of index value at 2 years and for the three highest ranges of index value at 5 years.However, in the two lowest ranges, the index significantly underpredicted deaths at 5 years.
4	Balslev et al. (1994) [48]	NPI	Independent researcher(s)	retrospective	population-based	9149	breast cancer patients	Denmark	1977-1989	Different country	Mean= 53.5 Median= 54 (21-69)			T1: 52.4% T2: 41.3% T3: 6.3%	0 node: 52.0% 1-3: 30.4% >= 4: 17.6%			G1: 31.7% G2: 54.3% G3: 18.5%				1		0.5178	3902		OS	compare to Observed					Yes												NPI was successful applied to the Danish population.The NPI was not, however, capable of identifying a subgroup of patients with a prognosis so good that adjuvant therapy can be withheld safely, and further prognostic factors besides these classical ones are clearly needed.
5	Campbell et al. (2010) [19]	OPTIONS	Model developer(s)	retrospective	RCT-based	1787	invasive ductal carcinoma	UK		Same country, different source							Ductal: 100%									586	, RFS	compare to Observed		0.19 (SE=0.005)		E/O=99%			Yes		0.720 (95%CI 0.693-0.746)							* First reccurence events are defined as local reccurence, metastatic reccurence, or a second primary breast tumor, although predictors of local and metastatic recurrences, and second primary breast recurrences may not necessarily be the same. * The retrospective study design and the accompanying problem of missing data. * The practices used to obtain prognostic factor data in a cohort have often…	The performance diminished only slightly when applied to the validating dataset.
6	Campbell et al. (2009) [59]	Adjuvant!	Independent researcher(s)		hospital-based	1065	early breast cancer patients	UK	1986-1996	Different country	20-35: 3.19% 36-50: 34.08% 51-65: 43.00% 66-75: 18.22% 76-85: 1.50%	Pre: 37.28% Post: 62.72%	IV: 0%	T1: 58.31% T2: 41.69%	0 node: 68.83% 1-3: 31.17% 4-9: 0% 10+: 0%		Ductal: 75.02% Lobular: 10.89% Others: 14.08%	G1: 14.27% G2: 39.53% G3: 23.29% NA: 22.91%	ER-: 24.51% ER+: 46.48% NA: 29.01%			1		0.7618	300		OS, BCSS, EFS	compare to Observed			Yes		OS: 5.54% (P<0.01) BCSS: 4.53%(P<0.01)											* Small sample size * A Type I error increases with the number of significance tests performed. This study conducted over 30 such tests were performed separately for OS, BCSS, and EFS.	For the whole cohort, Adjuvant! significantly overestimated OS, BCSS, and EFS. For OS and BCSS, overestimation persisted across most demographic, pathologic, and treatment subgroups investigated.
7	Carbone et al. (1999) [132]	MPI	Independent researcher(s)		hospital-based	48	breast cancer patients	Italy		Different country	Mean= 56.1±15.7 (28-86)			Mean= 2.2±1.0 (0.7-6.0)	0 node: 41% >0: 59%		Ductal: 78% Lobular: 22%		ER+: 70% ER-: 30%	PR+: 70% PR-: 30%		1		Yes		15	, DFS	compare to Observed							Yes	P=0.00982									The validity of MPI as a prognosticator in breast cancer was confirmed, even in a limited number of patients observed in short-term follow-up.
8	Chollet et al. (2003) [49]	NPI	Independent researcher(s)	retrospective	RCT-based	228	patients after neoadjuvant chemotherapy		1982-2001	Different country	Median= 49 (25-80)	Pre: 54.8% Post: 45.2%	II: 74.9% III: 25.1% IV: 0%	Median= 4.0 (1.5-13.0)	0 node: 46.2% 1-3: 32.9% >= 4: 20.9%		Ductal: 79.6% Lobular: 12.2% Others: 8.2%	G1: 14.7% G2: 49.8% G3: 35.5%				1	1	0.98			OS, DFS	compare to Observed							Yes	Yes						Univariate survival analysis, multivariate survival analysis.			The NPI score fully retained its prognostic value after neoadjuvant chemotherapy, whatever the modalities of calculation, that is, according to SBR grading or MSBR grading, with or without the parameter of nodal involvement.
9	Collan et al. (1998) [98]	MPI	Independent researcher(s)		hospital-based	120	unilateral breast carcinoma	Finland	1975-1977	Different country	Mean= 58.4±12.5 (30-86)			Mean= 3.28±1.90 (0.2-10.0) <2 cm: 29% 2-3 cm: 30% >3 cm: 41%	0 node: 60% >0: 40%		Ductal: 71.67% Non-ductal: 28.33%					1		Yes	52		OS,	compare to Observed											Yes	Yes	Yes				The MPI model performed well with completely independent material.
10	de Glas et al. (2016) [69]	PREDICT v1.3	Independent researcher(s)	retrospective	population-based	2012	older patients (>=65 years old)	Netherlands	1997-2004	Different country	Median= 75 65-69: 28% 70-74: 27% 75-79: 21% 80-84: 16% 85+: 8%		IV: 0%	T1: 55% T2: 42% T3: 3%	0 node: 27.5% 1-3: 10.6% 4-9: 4.6% >9: 2.5% NA: 54.8%			G1: 20% G2: 58% G3: 22%	ER+: 79% ER-: 29%		HER2+: 12.8% HER2-: 46.8% NA: 40.4%	1		0.44	904	326	OS,	compare to Observed			Yes		5 year OS: 1.7% (-0.3 to 3.7, P=0.089) 10 year OS: 4.5% (2.3 to 6.6, P<0.0001)				5 year OS: 0.73 10 year 0S: 0.74					Standardised mortality ratio 5 year OS: 1.07 (P=0.133) 10 year OS: 1.12 (P=0.0004)	* A large population-based cohort, with nearly complete 10- year follow-up * The authors were able to perform central revision of pathological biomarkers in order to avoid intra-observer variation between hospitals.	* The authors were not able to perform FISH for HER2-status because of budget reasons * Missing data concerning HER2 and Ki67 status, detection mode and Tumour Grade, information on the specific chemotherapy regimen that was used. * Large subgroups may result in significant differences. * PREDICT does not incorporate comorbidity status as a predictor.	PREDICT can accurately predict 5-year overall survival in older patients with breast cancer. Ten-year predicted overall survival was, however, slightly overestimated. PREDICT did not accurately predict overall survival (both at 5 and 10 years) for the oldest patients (>=85) and in patients with many comorbidities.
11	de Laurentiis et al. (1999) [43]	de Laurentiis et al. (1999)	Model developer(s)		hospital-based	310	breast cancer patients	Italy	1977-1993	Different country	Median=59 (25-79)			Median= 2.6 (0.3-15)												158	DFS	compare to Observed					Yes		Yes			0.732 (SD=0.04)						* Detailed treatment information was not available when we constructed the model and is not taken into account by the model. Predictions of the model may, thus, underestimate the natural patientprognosis. * In the database used for model construction, only 6% of the patients have tumors less than 1 cm in size. Thus the model should be used with caution for projections of relapse rates for patient…	Discrimination is better than the TNM classification. The quantitative precision of the model's estimates was accurate.
12	D’Eredita et al. (2001) [51]	NPI	Independent researcher(s)		hospital-based	402	breast cancer patients underwent surgical treatment	Italy	1979-1987	Different country	Mean= 52.3 (31-70) <= 40: 15% >40: 85%	Pre: 41% Post: 59%	IV: 0%	T1a-b: 13% T1c: 45% T2: 42% T3: 0 T4: 0	0 node: 39% 1-3: 31% >3: 30%		Ductal, Lobular: 86% Others: 14%	G1: 20% G2: 36% G3: 44%	ER+: 71% ER-: 29%			1		Yes	334 deaths at 10 years 339 deaths at 16 years		BCSS,	compare to Observed							Yes	Yes									The NPI accurately predict prognostic.
13	Green et al. (2016) [133]	NPI+	Model developer(s)		hospital-based	885	early breast cancer patients	UK	1981-1998	Same country, different centre			IV: 0%	Median= 1.7 (0.4-7.0) <1.5 cm: 33.6% >= 1.5: 66.4%	0 node: 69.4% 1-3: 23.8% >= 4: 6.8%			G1: 22.0% G2: 40.8% G3: 37.2%				100%		89.3%	179		BCSS,	compare to Observed							Yes	Yes								Some groups were poor representative.	Biological class determination using the NPI+ biomarker methodology is robust between patient series. NPI+ prognostic classification for these groups (all groups of classes Luminal A, Basal p53 altered and HER2+/ER+, the good NPI+ Prognostic Groups of classes Luminal B, Basal p53 normal and HER2+/ER- and the poor NPI+ Prognostic Group of the Luminal N class) appears reproducible. Three of the poo…
14	Hajage et al. (2011) [58]	Adjuvant!	Independent researcher(s)	retrospective	hospital-based	435	early breast cancer, without lymph node involvement	France	1995-1996	Different country	Mean= 54.6±8.42 <40: 3.7% >= 40: 96.3%		IV: 0%	T1: 75.4% T2: 24.6%	0 node: 100%		Ductal: 78.2% Lobular: 14.4% Others: 7.4%	G1: 35.9% G2: 41.8% G3: 22.3%	ER+: 84.4% ER-: 15.6%		HER2+: 5.3% HER2-: 94.7%	1		0.133	55		OS,	compare to Observed			Yes		-2.3% (P=0.35)											* Small sample size.	The calibration of AOL was overall satisfactory in the French data set. Adjuvant! Overestimated 10-year survival in the Dutch dataset. However, AOL overpredicted in poor prognostic subgroups of patients, particularly among those with the most aggressive prognostic factors (young age<40 years old, high grade and HER2 positive patients).
55		0		0	fresh-frozen-tissue bank	247	breast cancer patients less than 52 years old or younger	Netherlands	1984-1995	Different country	<= 52 Mean= 43.7±5.5 <40: 23.1% >= 40: 76.9%		IV: 0%	T1: 50.2% T2: 49.8%	0 node: 51.4% >0: 48.6%		Ductal: 94.3% Lobular: 4.0% Others: 1.6%	G1: 17.8% G2: 32.8% G3: 49.4%	ER+: 71.3% ER-: 28.7%		HER2+: 20.6% HER2-: 79.4%	1		0.563	83		,				Yes		12.2% (P<0.01)										0	0
15	Hearne et al. (2015) [47]	NPI and Adjuvant!	Independent researcher(s)	retrospective	hospital-based	92	young patients (<40 years)	UK	1998-2002	To NPI: Same country, different centre To Adjuvant: Different country	Mean= 36.27 (26–39) <= 35: 27.2% 36-39: 72.8%		IV: 0%	Mean= 2.07±0.92 T1: 56.6% T2: 45.4%	0 node: 57.6% 1-3: 27.2% >3: 15.2%	Presence: 43.5% Absence: 56.5%	Ductal: 95.7% Lobular: 0% Others: 4.3%	G1: 17.4% G2: 27.2% G3: 55.4%	ER+: 79.3% ER-: 20.7%		HER2+: 6.5% HER2-: 35.9% NA: 57.6%	1	0.06	Yes	21		OS,	compared NPI to Adjuvant!					NPI=0.1% Adjuvant!=4.9%									Pearson correlation coefficient between two tools=0.873 (95% CI 0.835-0.901)	* Based at a single institution leading to high level of standardisation. * The Adjuvant! and NPI have not previously been compared in a sample of young women with breast cancer. * Long follow-up period of participants (median follow-up time was 113.5 months) * No missing data or participants lost to follow-up.	* Study sample may not be representative of the entire UK population. * Relatively small sample size led to low power. * The HER2 data was not readily available for the majority of study participants.	The Nottingham Prognostic Index and Adjuvant! results demonstrated strong correlation and both predicted cumulative survival curves accurately reflected the actual survival in young patients.The NPI seemed to be more accurate whereas Adjuvant! overpredicted survival by around 5% although the study had insufficient power to statistically define the difference.
16	M. Jung et al. (2013) [44]	Adjuvant!	Independent researcher(s)	retrospective	hospital-based	699	Early breast cancer patients	South Korea	1986-1999	Different country	Median= 45 (23-76) 20-35: 12.9% 36-50: 55.4% 51-65: 29.3% >= 66: 2.4%	Pre: 64.1% Post: 35.9%	IV: 0%	T1: 20.3% T2: 68.4% T3: 11.3%	0 node: 40.9% 1-3: 29.8% 4-9: 13.3% 10+: 16.0%			G1: 14.6% G2: 43.6% G3: 12.2% NA: 30.6%	ER+: 26.2% ER-: 46.4% NA: 27.4%			1		0.907	297	359	OS, BCSS, EFS	compare to Observed			Yes		Yes												10-year OS, BCSS and EFS rates predicted by AOL were significantly overestimated.
17	S.P. Jung et al. (2013) [134]	IBTR!2.0	Independent researcher(s)	retrospective	hospital-based	520	underwent breast-conserving surgery followed by radiation therapy.	South Korea	1994-2002	Different country	Median= 45.0 (24-76) <= 40: 30.2% 41-45: 22.1% 46-50: 16.7% 51-55: 12.5% 56-60: 9.8% 61-65: 4.8% 66-70: 2.8% >70: 1.0%		IV: 0%	Median= 1.6 (0.3-5.0) <= 1 cm: 22.3% 1-2: 51.7% >2: 26.0%		Presence: 7.3% Absence: 35.0% NA: 57.7%		G1: 8.8% G2: 35.6% G3: 33.8% NA: 21.7%				1		Yes		25	, IBTR	compare to Observed					-0.48% (P=0.68)					0.670 (95%CI 0.569-0.781)						* A wide confidence interval which could leads to imprecise validation * Small number of patients and events	The IBTR! 2.0 model has an acceptably accurate predictive ability in low- to moderate-risk patients.However, this model underestimates the expected IBTR rate in high-risk Korean patients.
18	Kindts et al. (2016) [135]	IBTR!2.0	Independent researcher(s)	retrospective	hospital-based	1898	non-metastatic	Belgium	2000-2007	Different country	Median= 57 (22-90) <= 40: 6.2% 41-45: 9.4% 46-50: 13.9% 51-55: 15.5% 56-60: 13.5% 61-65: 15.2% 66-70: 11.8% >70: 14.5%		IV: 0%	<= 1 cm: 20.97% 1.1-2: 43.99% >2: 35.04%	N0: 72% N1: 28.%	Presence: 17.9% Absence: 82.1%	Ductal: 70% Others: 30%	G1: 19.03% G2: 44.02% G3: 36.95%			HER2+: 10.4% HER2-: 89.6%	100%		Yes		35	, IBTR	compare to Observed			Yes		Yes				0.615-0.616					CPE=0.574-0.578		* Small number of events. * The cohort only includes patients treated with RT.	The IBTR! 2.0 predictive model for IBTR in breast cancer patients shows substandard discriminative ability, with an overestimation of the risk in all subgroups.
19	Laas et al. (2015) [68]	Cancermath, Adjuvant! and PREDICT v1.3	Independent researcher(s)	retrospective	RCT-based	965	ER+ and HER2- early breast cancer	USA, Canada		Same country, different centres	Mean= 63.8±12.1 <40: 2.4% >= 40: 97.6%			Mean= 2.57±1.35 T1: 45.3% T2: 54.7%	0 node: 55.9% >0: 44.1%		Ductal: 77.6% Lobular: 9.0% Others: 13.1% NA: 1.5%	G1: 9.6% G2: 46.5% G3: 38.7% NA: 5.2%	ER+: 100%		HER2-: 100%			0.672			OS,	Cancermath, Adjuvant! and PREDICT		Adjuvant!=0.23 CancerMath=0.21 PREDICT v1.3=0.22	Yes		Adjuvant!=9% ( 6.0-12.0), P<0.001 CancerMath=10.7% ( 0.8-18), P<0.001 PREDICT v1.3=8.0% ( 5.0-11.0), P<0.001				Adjuvant!=0.67 (95%CI 0.63-0.70) CancerMath=0.74 (95%CI 0.71-0.77) PREDICT v1.3=0.72 (95%CI 0.69-0.75)					Correlation coefficients between models PREDICT and CancerMath 0.82 (95%CI 0.79-0.83, P<0.001) Adjuvant! and CancerMath 0.5 (95%CI 0.50-0.59, P<0.001) Adjuvant! and PREDICT 0.85 (95%CI 0.83-0.87, P<0.001)		* Missing data	Three web-based predictors equally perform well at the population level, but exhibit a high degree of discordance in the intermediate and poor prognosis groups. We think that specific predictors are needed in high-risk population, such as young patients, high-grade, HER2-positive or triple-negative tumours.
20	Lende et al. (2010) [136]	Adjuvant!	Independent researcher(s)	retrospective	population-based	516	patients younger than age 55 years with lymph node-negative breast cancer	Netherlands	1987-1989	Different country	<55			T1: 59.88% T2: 40.12%	0 node: 100%			G1: 31.20% G2: 37.02% G3: 31.78%	ER+: 57.17% ER-: 35.85%			Yes			112		OS, BCSS, RFS	Compared to MAI and NBCG							Yes	Yes						Agreement between Adjuvant! and MAI was 74% (K=0.35) and almost perfect agreement between Adjuvant! and NBCG (k=0.87). Univariate and multivariate analysis.			Adjuvant! was found to be significant factor in multivariate analysis.MAI is superior to Adjuvant! and NBCG guidelines in prognosticating patients with LN-negative breast cancer younger than age 55 years and identifies a high-risk subgroup of patients classified as low risk and a low-risk subgroup classified as high risk with conventional prognostication models.
21	M. Liu et al. (2010) [74]	NPI	Independent researcher(s)		hospital-based	135	metastatic breast cancer	China	1992-1998	Different country	Median= 50 (23-87) <50: 48.1% >= 50: 51.9%		IV: 100%		0 node: 20.8% 1-9: 40.7% 10+: 38.5%			G1: 23.7% G2: 33.3% G3: 43.0%	ER+: 42.2% ER-: 57.8%	PR+: 33.3% PR-: 66.7%	HER2+: 17.8% HER2-: 47.4% NA: 34.8%			Yes	124		OS, DFS	compare to Observed							Yes	P<0.0001						Univariate and multivariate analysis			The NPI were significant prognostic factors for survival in metastatic patients
22	Maishman et al. (2015) [137]	PREDICT v1.2	Model developer(s)	retrospective	RCT-based	2827	≤40 years	UK	2000-2008	Same country, different source	18-25: 1.41% 26-30: 9.13% 31-35: 30.56% 36-40: 58.90%	Pre: 98.02% Post: 0.25% Peri: 0.18% NA: 1.56%		T1: 42.27% T2: 43.47% T3: 8.63% NA: 5.62%	0 node: 48.46% >0: 50.62% NA: 0.92%	Absence: 48.60% Presence: 44.32% NA: 7.07%	Ductal: 86.56% Lobular: 4.56% Others: 7.64% NA: 1.24%	G1: 5.52% G2: 32.86% G3: 59.29% NA: 2.33%	ER+: 65.86% ER-: 34.14%		HER2+: 24.02% HER2-: 62.72% NA: 13.26%	1		0.9838			OS, BCSS,	compare to Observed			Yes		5 years: -25% (P<0.001) 8 years: -5.3% (P=0.260) 10 years: 7.9% (P=0.330)					Yes						* Small sample size. * Change in treatment guideline.	PREDICT provided accurate long-term (8- and 10-year) survival estimates for younger women. However, five-year estimates were less accurate, with the tool overestimating survival overall, and for patients with ER-positive tumours. PREDICT underestimated survival at 5 years among patients with ER-negative tumours.
23	Megha et al. (2010) [70]	NPI	Independent researcher(s)		hospital-based	289	invasive breast cancer patients	Italy	1993-1998	Different country	Mean= 61±12 (32-82)	Post: 75.4%	IV: 0%	T1a: 4.8% T1b: 16.3% T1c: 47.4% T2: 29.1% T4b: 2.4%	N0: 67.1% N1a: 18% N2a: 9.7% N3a: 5.2%	Absence: 68.5% Presence: 24.9% NA: 6.6%	Ductal: 74.4% Lobular: 7.6% Others: 18.0%	G1: 17% G2: 55.3% G3: 27.7%	ER+: 86.2% ER-: 13.8%	PR+: 78.9% PR-: 21.1%	HER2+: 25.3% HER2-: 74.7%	1		0.7439		64	OS, DFS	compare to Observed							Yes	Yes						Univariate and multivariate analysis			NPI is the most reliable method of predicting survival of operable breast cancers
24	Michaelson et al. (2011) [42]	CancerMath	Model developer(s)	retrospective	population-based	387262	breast cancer patients	USA		Same country, different centres																	BCSS,	compare to Observed	0.992		Yes						Yes								The model was highly accurate and specific.
25	Mook et al. (2009) [64]	Adjuvant!	Model developer(s)	retrospective	hospital-based	5380	breast cancer patients	Netherlands	1987-1998	Different country	<40: 10.6% 40-49: 26.9% 50-59: 25.4% 60-69: 21.8% >= 70: 15.2%		IV: 0%	T1: 54% T2: 41.7% T3: 4.4%	0 node: 50.3% 1-3: 32.0% 4-9: 13.1% 10+: 4.6%		Ductal: 74.4% Lobular: 11.4% Others: 14.2%	G1: 14.4% G2: 36.0% G3: 24.0% NA: 25.6%	ER+: 44.9% ER-: 13.2% NA: 41.9%			1		0.516	2153		OS, BCSS,	compare to Observed			Yes		OS: 0.1% ( -1.08-1.28, P=0.87) BCSS: -0.8% ( -1.98-0.38, P=0.18)				OS 0.70 BCSS 0.71							* Old standard treatment. * Missing data and retrospective cohort.	Adjuvant! accurately predicted 10-year outcomes in this large-scale Dutch validation study and is of use for adjuvant treatment decision making, although the results are overestimated in pateints younger than 40 years, patients with 1-3 positive lymph nodes, patients with ER positive.
26	Okugawa et al. (2009) [52]	NPI	Independent researcher(s)		hospital-based	311	breast cancer patients	Japan	1993-1998	Different country	Mean= 56.4 (28-70) <= 40: 9.6% >40: 90.4%	Pre: 45% Post: 55%	IV: 0%	T1a-b: 13% T1c: 39% T2: 48%	0 node: 54% 1-3: 21% >3: 25%		Ductal, Lobular, infiltrating: 93% Others: 7%	G1: 24% G2: 53% G3: 23%	ER+: 62% ER-: 58%			1		Yes	144		OS,	compare to Observed							Yes	P=0.0009						Univariate and multivariate analysis			The authors advocate the universal use of the NPI to increase the comparability of groups of patients receiving different treatments.
27	Olivotto et al. (2005) [45]	Adjuvant!	Model developer(s)	retrospective	population-based	4083	early breast cancer patients	Canada	1989-1993	Different country	20-35: 3.11% 36-50: 27.36% 51-65: 33.60% 66-75: 26.21% 76-85: 9.72%	Pre: 28.83% Post: 68.28% Peri/NA: 2.91%	IV: 0%	T1: 65.81% T2: 34.19%		Absence: 58.12% Presence: 36.00% NA: 5.34%	Ductal: 90.33% Lobular: 8.03% Others: 1.64%	G1: 9.50% G2: 43.57% G3: 37.13% NA: 9.80%	ER+: 57.92% ER-: 23.02% NA: 19.05%			1		0.5489	1143	1188	OS, BCSS, EFS	compare to Observed			x		OS : -0.3% (P>0.05) BCSS : 0.7% (P>0.05) EFS : 0.9% (P>0.05)										* Population-based data set		Overall, Adjuvant! Predicted OS, BCSS and EFS reliably. Adjuvant! Overestimated OS, BCSS, and EFS in women younger than age 35 years or with lymphatic or vascular invasion. Women age 76 years had predicted and observed estimates that differed by more than 2.0% but the differences were only significant (P <0.05) for BCSS. Adjuvant! was consistently more optimistic for OS, BCSS, and EFS by approxim…
28	Plakhins et al. (2013) [63]	PREDICT v1.3 and Adjuvant!	Independent researcher(s)		hospital-based	71	BRCA1-mutation carriers	Latvia	2000-2008	Different country	Median= 48(28-76)		IV: 0%									Yes	Yes	Yes	13		OS, BCSS,	compared PREDICT to Adjuvant!			Yes		PREDICT v1.3: 5 year OS : -6.67% ( -10.4 to -3.19, P<0.0001) 10 year OS : -10.21% ( -14.93 to -5.47, P<0.0001) Adjuvant!: 10 year OS : -9.75% ( -13.93 to -5.57, P<0.0001) 10 year BCSS: -8.64% (-12.88 to -4.39), P=0.0001)											* The absence of the estrogen receptor expression data for all patients. * Inclusion of patients treated by neoadjuvant chemotherapy into the common group with adjuvant chemotherapy treated patients is another limitation of our study.	Predictions of overall and breast cancer specific survival rates generated by Adjuvant! and PREDICT among BRCA1-associated breast cancer patients were significantly worse than observed survival rates. The major discrepancies were observed among patients with estrogen receptor negative and ductal histological subtypes.
	Plakhins et al. (2013)	PREDICT v1.3 and Adjuvant!Online		0		93	BRCA1 non-carriers		-	Different country	Median= 54 (28-76)		IV: 0%									Yes	Yes	Yes			,				Yes		PREDICT v1.3: 5 year OS 1.76% (95%CI -0.57-4.10, P=0.13) 10 year OS 2.47% (95%CI -0.98-5.93, P=0.16) Adjuvant!: 10 year OS 2.81% (95%CI -0.65 to 6.27, P=0.11) 10 year BCSS 2.38 (-0.10 to 4.85, P=0.06)										0	0
29	Quintyne et al. (2013) [60]	NPI and Adjuvant!	Independent researcher(s)	retrospective	hospital-based	77	early-stage breast cancer	Ireland	2002-2002	Different country	Median= 52.2 (23.2-74.1)	Pre: 5.2% Post: 45.5% Peri/NA: 49.4%	IV: 0%	Median= 2.0 (0.5-9.0)	0 node: 39.0% 1-3: 29.9% 4-9: 18.2% 10+: 13.0%		Ductal: 84.4% Lobular: 7.8% Mixed: 3.9% Others: 3.9%	G1: 1.3% G2: 79.2% G3: 19.5%	ER+: 67.5% ER-: 32.5%			1		Yes	14		OS, DFS	compare NPI to Adjuvant!					Yes		Yes	Yes									NPI and Adjuvant! (AO) tools were both correlated with actual survival, with the AO showing better correlation. These predicting tools were both underestimations consistent with the actual OS.
30	Rejali et al. (2015) [54]	NPI and Adjuvant!	Independent researcher(s)	retrospective	hospital-based	233	early-stage breast cancer	Iran	1994-2004	Different country	Mean= 46.26 (24-70) 20-35: 11.6% 36-50: 59.2% 51-65: 26.6% 65-70: 2.6%		IV: 0%	T1: 13.7% T2: 67.0% T3: 19.3%	0 node: 37.3% 1-3: 26.3% 4-9: 22.6% >= 10: 13.7%			G1: 23.2% G2: 38.2% G3: 38.6%	ER+: 51.5% ER-: 37.3% NA: 11.2%			1		1	73		OS,	compare NPI to Adjuvant!					Adjuvant!=-1.9% ( -7.8 to 4, P=0.527) NPI: Yes		Yes	Yes						Spearman correlation between NPI and Adjuvant!=0.86 (P<0.001)		* Small sample size	Adjuvant prognosis tools were capable of predicting the 10 year OS rate although not in all of the subgroups (patients with 10 or more Lymphatic nodes, patients with unknown ER status). The NPI was capable of distinguishing good, moderate, and poor survival rates, but this ability was not visible in more specific groups with moderate and poor prognosis.
31	Ribelles et al. (1997) [139]	Paik et al. (1990) and Lovekin et al. (1991)	Independent researcher(s)	retrospective	hospital-based	244	breast cancer patients	Spain	1983-1991	Different country	<50: 28% >= 50: 72%		IV: 0%	0-1 cm: 4% 1.1-2: 24% 2.1-3: 22% 3.1-4: 16% >4: 15% NA: 19%	0 node: 37% 1-3: 22% 4-10: 18% >10: 9% NA: 14%			G1: 20% G2: 42% G3: 38%				1		Yes			OS,	compare to Observed							Yes	Yes									The application of the Lovekin prognostic model did appear to be valid in our group of patients.In the validation made with the study of Paik et al (7), the model which for the authors had no significant prognostic value (age, nuclear grade, ER status, PR status) did obtain a significant value with our population. On the other hand, variables predicting the evolution of their patients (nodal invo…
32	Sanghani et al. (2010) [38]	IBTR!2.0	Model developer(s)		hospital-based	664	patients with nonmetastatic invasive breast cancer	USA	1990-1999	Different country				<= 1 cm: 39.6% 1.1-2: 42.1% >2: 18.2%		Presence: 17.8% Absence: 82.2% NA: 0%		G1: 22.9% G2: 49.8% G3: 27.3% NA: 0%				100%		Yes		22	, Ipsilateral Breast Tumor Recurrence	compare to Observed					1.2% (P>0.05)				0.66 (P=0.008)								The nomogram was fairly consistent within the validation dataset. The nomogram performed well in low and moderate risk patients.The model overestimates risk in minority of patients with higher risks.
33	Sidoni et al. (2004) [71]	NPI and Adelaide prognostic index	Independent researcher(s)		hospital-based	82	breast cancer patients	Italy	1987-1990	Different country	Mean= 55 (35-92)	Post: 65%		Mean= 2.318	0 node: 55% >0 node: 45%		Ductal: 88% Lobular: 6% Others: 6%	G1: 21% G2: 57% G3: 22%	ER+: 65% ER-: 35%						11	9	OS, DFS	compare NPI to API							Yes	OS: P=0.0033 DFS: P=0.0024									The NPI gives a better definition of the prognostic profile for each patient. Three prognostic groups (good, moderate, unfavourable), which differ with respect to disease-free survival and overall survival. In contrast, the API scores showed no significant correlation with OS or DFS.
34	Sundquist et al. (1999) [72]	NPI	Independent researcher(s)	retrospective	hospital-based	630	invasive breast cancer	Sweden	1988-1991	Different country	<40: 5.08% 40-49: 21.11% 50-59: 22.38% 60-69: 33.33% 70-74: 18.10%		IV: 0%	<= 1 cm: 23.33% 1.1-2.0: 45.56% >2: 30.16% NA: 0.95%	0 node: 62.06% >0: 34.44% NA: 3.49%				ER+: 53.49% ER-: 11.27% NA: 35.24%			1		Yes	127		OS,	compare to Observed														Multivariate analysis			The NPI is applicable in a different population of patients than that from which it was originally calculated.
35	Miao et al. (2016) [138]	Cancermath	Independent researcher(s)		hospital-based	4517	stage I-III breast cancer	Singapore, Malaysia		Different country	0-39: 10.91% 40-49: 31.66% 50-59: 31.30% 60-69: 17.18% 70+: 8.99%		IV: 0%	T1: 41.82% T2: 48.26% T3: 9.92%	0 node: 53.31% 1-3: 23.64% 4-9: 11.80% 10+: 7.84% NA: 3.41%		Ductal: 87.47%% Lobular: 3.98%% Others: 8.48% NA: 0.07%	G1: 12.22% G2: 41.66% G3: 35.22% NA: 10.89%	ER+: 59.07% ER-: 35.31% NA: 5.62%	PR+: 48.13% PR-: 37.06% NA: 14.81%	HER2+: 17.49% HER2-: 32.83% NA: 49.68%	1			752		OS,	compare to Observed			Yes	5 year OS 1.13 (1.05-1.21) 10 year OS 1.07 (0.98-1.17)	5 year OS 3.9% (2.7-5.1) 10 year OS 4.9% (2.7-7.1)		Yes	P<0.001	0.74 (0.72-0.75)	5 year OS 0.77(0.75-0.79) 10 year OS 0.74(0.71-0.76)						Missing data	CancerMath demonstrated modest discrimination and calibration among Southeast Asian patients. CancerMath is more suitable for patients diagnosed with favorable disease.CancerMath significantly overpredicted survival for patients with unfavorable prognostic characteristics such as large tumor size, more positive nodes and ER negative tumor.
36	van Belle et al. (2010b) [37]	NPI	Independent researcher(s)	retrospective	hospital-based	1818	breast cancer patients	Belgium	2000-2005	Different country	Median= 57 (IQR 48-67).			Median= 2.3 (IQR: 1.5-3.5)	0 node: 61.77% 1-3: 25.08% >3: 13.15%			G1: 13.31% G2: 45.27% G3: 41.42%				1		0.9998		260	, DFS	Compared to Lpi			Yes				Yes	Yes	NPI=0.69 Lpi=0.66						* Sample represents the overall breast cancer population * Single institution	* Lack of overall survival analyses * Relatively short follow-up time	The Lpi does not perform better than the NPI.
37	van Belle et al. (2010a) [73]	iNPI vs NPI	Model developer(s)	retrospective	population-based	676	breast cancer patients	Norway	1995-1998	Different country				Median= 1.7 (IQR: 1.1-2.5)				G1: 25.30% G2: 48.37% G3: 26.33%	ER+: 80.62% ER-: 17.75% NA: 1.63%	PR+: 77.51% PR-: 22.49%	HER2+: 6.66% HER2-: 93.34%	100%					, DFS	NPI and iNPI							Yes	Yes	iNPI=0.7549 NPI=0.7447					iNPI: EvR difference=0.0882 EXT%=64.22 NPI: EvR difference=0.0865 EXT%=54.15			Discrimination tends to be slightly better for the iNPI, but this limited advantage in discrimination is accompanied with a large improvement in risk stratification.
	van Belle et al. (2010)	0		0	population-based	1192		New Zealand	2000-2005	Different country	Median= 57 (IQR: 48-67)			Median= 1.8 (IQR: 1.2-2.8)				G1: 14.18% G2: 46.56% G3: 39.26%	ER+: 73.15% ER-: 26.85%	PR+: 61.49% PR-: 38.51%	HER2+: 14.77% HER2-: 85.23%	100%					,								Yes	Yes	iNPI=0.7215 NPI=0.7206
38	Wishart et al. (2014) [36]	PREDICT v1.3 vs PREDICT v1.2	Model developer(s)		hospital-based	1247	ER positive	UK	1989-1998	Same country, different source									ER+: 100%					Yes	221		BCSS,	PREDICT v3 vs PREDICT v2										PREDICT v1.3=0.7676 PREDICT v1.2=0.7611							Predict v3 has significantly improved both calibration and discrimination of PREDICT. Both versions underestimated the number of breast cancer deaths.
39	Wishart et al. (2010) [40]	PREDICT v1.1	Model developer(s)	retrospective	population-based	5468	invasive breast cancer patients	UK	1999-2003	Same country, different source				<1 cm: 9% 1-1.9: 39% 2-2.9: 29% 3-4.9: 17% 5+: 7%				G1: 19% G2: 45% G3: 37%	ER+: 80% ER-: 20%			100%		Yes	862 deaths in 5 years, 955 deaths in 8 years		BCSS,	compare to Observed					< 2%	P>0.05				OS=0.79 (SE=0.0079) BCSS=0.82 (SE=0.0083)					* As both model and validation datasets contain over 5,000 patients this model is likely to be predictive of overall survival for all women diagnosed with early breast cancer in the UK. * A particular strength of this project was the ability to access breast cancer specific mortality from ECRIC, based on death certificate reporting rather than being estimated from population data.		Overall the model is well calibrated.
40	Wishart et al. (2011) [46]	PREDICT v1.1 and Adjuvant!	Model developer(s)	retrospective	population-based	3140	early breast cancer	Canada	1989-1993	Different country	20-35: 3.44% 36-50: 27.80% 51-65: 32.87% 66-75: 25.80% 76-85: 10.10%	Pre: 29.65% Post: 67.42% Peri: 2.93%	IV: 0%	T1: 61.27% T2: 37.55% NA: 1.18%	0 node: 60.83% >0: 39.17%	Absence: 39.43% Presence: 54.52% NA: 5.48%	Ductal: 90.41% Lobular: 7.87% Others: 1.72%	G1: 8.22% G2: 42.55% G3: 39.36% NA: 9.87%	ER+: 71.34% ER-: 28.66%			1		0.6019	936		OS, BCSS,	Compare PREDICT to Adjuvant!					PREDICT v1.1: OS -4.1% BCSS 3.4% Adjuvant!: OS -0.7% BCSS -6.7%					PREDICT v1.1: OS 0.709 BCSS 0.712 Adjuvant!: OS 0.723 BCSS 0.727							Both Predict and Adjuvant! provide accurate overall and breast cancer specific survival estimates. Both models appear well calibrated and model discrimination was also excellent and comparable. Model calibration confirmed that Predict provided better all cause mortality estimates in patients with Grade 3 tumours, LVI positive tumours and node negative tumours while Adjuvant! was better for large …
41	Wishart et al. (2012) [35]	PREDICT v1.2 vs PREDICT v1.1 vs Adjuvant!	Model developer(s)	retrospective	population-based	1653	Breast cancer patients	Canada	1989-1993	Different country				0.1-1 cm: 12.70% 1.1-2: 45.07% 2.1-5: 42.23%		Absence: 52.51% Presence: 43.25% NA: 4.23%	Ductal: 90.08% Lobular: 7.99% Others: 1.94%	G1: 6.29% G2: 47.07% G3: 41.98% NA: 4.66%	ER+: 78.83% ER-: 21.17%		HER2+: 12.28% HER2-: 87.72%	100%		60.07%	524 deaths by all causes, 360 deaths by breast cancer		OS, BCSS,	Compare PREDICT v1.2, PREDICT v1.1 and Adjuvant!			Yes		PREDICT v1.2: OS: 8.4% (P=0.05) BCSS: 2.5% (P=0.60) PREDICT v1.1: OS: 8.8% (P=0.04) BCSS: 3.6% (P=0.49) Adjuvant: OS: 6.1% (P=0.16) BCSS: 14% (P=0.01)	PREDICT v1.2: OS P=0.032 BCSS P=0.11 PREDICT v1.1: OS P=0.042 BCSS P=0.068 Adjuvant!: OS P=0.51 BCSS P=0.001				PREDICT v1.2: BCSS: 0.665 PREDICT v1.1: BCSS: 0.661 Adjuvant!: BCSS: 0.649						* Missing data for the the development and validation cohorts.	In HER2 positive patients, Predict+ predicted better than Predict and AOLAll models underpredicted OS and BCSS in women age 20-35. AOL performed slightly better than Predict and Predict+ for all cause mortality. Both Predict and Predict+ outperformed AOL for BCSS. All three models slightly underestimated the observed number of deaths.
42	Witteveen et al. (2015) [39]	INFLUENCE	Model developer(s)	retrospective	population-based	12380	Breast cancer patients	Netherlands	2007-2008	Same country, different source	<50: 24.4% 50-59: 27.2% 60-69: 25.2% >=70: 23.2%			T1: 63.7% T2: 33.9% T3: 2.3%			Ductal: 79.5% Lobular: 10.3% Mixed: 4.5% Others: 5.7%	G1: 24.5% G2: 44.3% G3: 31.2%	ER+: 82.7% ER-: 17.3%	PR+: 67.8% PR-: 32.2%	HER2+: 13.8% HER2-: 86.2%	100%	No	Yes		275	, risk of LRR	compare to Observed			Yes		Yes	P=0.0897		P<0.001	0.7	Yes					* Data on many variables associated with risk of LRR * A large sample size. * The sample size of the validation cohort was appropriately large, as a minimum of 100 events and hundred non-events for an external validation population.		Both calibration and discrimination were satisfactory.
43	Wong et al. (2015) [67]	PREDICT v1.3	Independent researcher(s)	retrospective	hospital-based	1480	invasive nonmetastatic breast cancer,	Malaysia	1998-2006	Different country	Median= 50 (IQR: 44-58) <40: 12.6% 40-64.9: 74.6% >= 65: 12.8%		IV: 0%	Median= 3 (IQR: 2-4) T1: 21.1% T2: 62.6% T3: 16.3%	0 node: 53.9% >0: 46.1%			G1: 10.9% G2: 49.5% G3: 39.6%	ER+: 53.8% ER-: 46.2%		HER2+: 38.1% HER2-: 61.9%	1	0.082	Yes	184		OS,	compare to Observed			Yes		5 year OS -1.3% (P=0.18) 10 year OS 3.3% (P=0.12)	Yes				5-year OS 0.78 (0.74-0.81) 10-year OS 0.73 (0.68-0.78)							The program was accurate in most subgroups of patients.PREDICT significantly overestimated survival in patients aged <40 years, and in those receiving neoadjuvant chemotherapy.
44	Yadav et al. (2015) [50]	NPI	Independent researcher(s)		hospital-based	125	breast cancer patients	India		Different country																	OS,	Compare NPI to age, grades, tumour size, and lymph node status							Yes										NPI can provide the prognostic information which is better than the traditional methods.
45	de Glas et al. (2014) [66]	Adjuvant!	Independent researcher(s)	retrospective	population-based	2012	older patients (>=65 years old)	Netherlands	1997-2004	Different country	Median= 74 (ISR: 69-79) 65-69: 28% 70-74: 27% 75-79: 21% 80-84: 16% >= 85: 8%		IV: 0%	T1: 55% T2: 42% T3: 3%	0 node: 27.5% 1-3: 10.6% 4-9: 4.6% >9: 2.5% NA: 54.8%			G1: 20% G2: 58% G3: 22%	ER+: 71% ER-: 29%		HER2+: 12.8% HER2-: 46.8% NA: 40.4%	1		0.44	904	326	OS, RFS	compare to Observed			Yes		10-year OS 9.8%(5.9-13.7), P<0.0001 10-year EFS 8.7% (6.7-10.7), P<0.0001				10-year OS 0.75(0.72-0.77)						* The FOCUS cohort contains detailed information of patients.	* Unable to assess breast cancer-specific survival. * The administration of systemic therapy might have affected the results, as, with increasing age, patients are less often treated according to treatment guidelines. * Follow-up time for recurrence was not complete.	Adjuvant! does not accurately predict survival and recurrence in older patients with breast cancer.
46	Bhoo-Pathy et al. (2012) [61]	Adjuvant!	Independent researcher(s)	retrospective	hospital-based	631	Breast cancer patients undergone surgery	Malaysia	1993-2000	Different country	Median= 49 <40: 15.1% 40-64.9: 74.3% >= 65: 10.6%		IV: 0%	Median= 3.0 T1: 19.5% T2: 61.0% T3: 19.5%	0 node: 52.1% >0: 47.9%			G1: 11.6% G2: 38.5% G3: 25.0% NA: 24.9%	ER+: 41.5% ER-: 33.6% NA: 24.9%			1		Yes	225		OS,	compare to Observed			Yes		6.7% (3.0-10.4)					0.73 (0.69-0.77)							Adjuvant! is capable of discriminating between good and poor survivors after breast cancer in Asian women. However, the model overpredicted survival in the whole cohort, especially in patients less than 40 years old, and in women of Malay ethnicity.
47	Kuo et al. (2012) [62]	Adjuvant!	Independent researcher(s)		hospital-based	559	Breast cancer patients	Taiwan	1992-2001	Different country	Mean= 49.5			T1: 42.0% T2: 51.0% T3: 7.0%	0 node: 57.8% 1-3: 24.2% 4-9: 8.9% 10+: 9.1%			G1: 23.3% G2: 36.5% G3: 18.8% NA: 21.5%	ER+: 61.7% ER-: 36.5% NA: 1.8%					Yes	87		BCSS,	compare to Observed			Yes		3.88%, P<0.001										* Low proportion of missing data.	* Small sample size. * Change in treatment guidelines.	Adjuvant! is an accurate tool for predicting the outcome in low-risk breast cancer patients.Adjuvant! underestimated the mortality risk in the high-risk subgroup.
48	Mojir Sheibani et al. (2013) [65]	Adjuvant!	Independent researcher(s)		hospital-based	368	Breast cancer patients	Iran	1997-2010	Different country	Mean= 47.23 <50: 66% 50-59: 20% 60-69: 12% >= 70: 2%		IV: 0%	Mean= 3.32 T1: 27% T2: 59% T3: 14%	0 node: 36% 1-3: 32% 4-9: 23% >= 10: 9%	Absence: 42% Presence: 58%		G1: 7% G2: 34% G3: 18% NA: 41%	ER+: 68% ER-: 32%			1		Yes			, DFS	compare to Observed					-0.04												AOL underestimated DFS rates in Iranian patients with breast cancer.
49	Chen et al. (2016) [41]	Chen et al. (2016)	Model developer(s)	retrospective	population-based	68634	Postoperative breast cancer patients	USA	2002-2009	Different country	Mean= 59.62±13.33		IV: 0%	T0-1: 59.6% T2: 34.3% T3-4: 6.1%	N0: 66.0% N1: 21.9% N2: 7.9% N3: 4.2%			G1: 18.7% G2: 42.6% G3: 35.8% G4: 2.9%				100%					OS,	compare to Observed			Yes							0.792 (p<0.00001)						* This study was unable to include human epidermal growth factor 2 (Her-2) receptor status into our model, due to SEER database initiate the collection of HER-2 status since year 2010.	The model is well calibrated and provided a high degreee of discrimination across different prognostic groups.The model exibited a tendency to underestimate the mortality of the SEER cohort.
