# Supplementary material for: Prognostic models for breast cancer: a systematic review
Source: BMC Cancer. 2019 Mar 14;19:230. doi: 10.1186/s12885-019-5442-6 (PMC6419427; doi:10.1186/s12885-019-5442-6)
Supplement: Supplementary file 7 — Number of external validation studies. (XLSX 10 kb) [file 12885_2019_5442_MOESM7_ESM.xlsx]

## Sheet: Additional file 7
Additional file 7: Number of external validation studies
No	Model	Purpose of the model	Externally validated by independent researchers				Externally validated by models’ developers
			Compared with other models	Compared with observed outcomes	Compared with individual prognostic factors	Total	Compared with other models	Compared with observed outcomes	Total
			(studies)	(studies)	(studies)	(studies)*	(studies)	(studies)	(studies)*
1	Adjuvant!	Support decision making about adjuvant therapy	7	7	1	15	0	2	2
2	NPI	Support decision making about adjuvant therapy	5	8	2	15	0	0	0
3	PREDICT v1.3	Support decision making about adjuvant therapy	3	1	0	4	1	0	1
4	CancerMath	Support decision making about adjuvant therapy	1	1	0	2	0	1	1
5	MPI	Evaluate the prognostic value of morphometric features	0	2	1	3	0	0	0
6	IBTR!2.0	Support clnical decision making	0	2	0	2	0	1	1
7	Paik et al. (1990) [123]	Evaluate the prognostic value of HER2	0	1	0	1	0	0	0
8	Lovekin et al. (1991) [119]	Evaluate the prognostic value of HER2	0	1	0	1	0	0	0
9	PREDICT v1.1	Support decision making about adjuvant therapy	0	0	0	0	2	1	3
10	PREDICT v1.2	Support decision making about adjuvant therapy	0	0	0	0	2	1	3
11	iNPI	Support clnical decision making	0	0	0	0	1	0	1
12	NPI+	Support clnical decision making	0	0	0	0	0	1	1
13	INFLUENCE	Support clnical decision making	0	0	0	0	0	1	1
14	OPTIONS	Support clnical decision making	0	0	0	0	0	1	1
15	Chen et al. (2016) [41]	Support clnical decision making	0	0	0	0	0	1	1
16	de Laurentiis et al. (1999) [43]	Support clnical decision making	0	0	0	0	0	1	1
17	Bryan et al. (1986) [111]	Support clnical decision making	0	0	0	0	0	1	1
*Total number of validation studies is 49.
Since some studies validated more than one model, the number of studies does not total 49.
