# Supplementary material for: Prognostic models for breast cancer: a systematic review
Source: BMC Cancer. 2019 Mar 14;19:230. doi: 10.1186/s12885-019-5442-6 (PMC6419427; doi:10.1186/s12885-019-5442-6)
Supplement: Supplementary file 8 — Characteristics of the models validated in external populations. (XLSX 11 kb) [file 12885_2019_5442_MOESM8_ESM.xlsx]

## Sheet: Additional file 8
Additional file 8: Characteristics of the models validated in external populations
	Adjuvant!	CancerMath	PREDICT v1.3	NPI	PREDICT v1.1	PREDICT v1.2	iNPI	NPI+	MPI	IBTR!2.0	Paik et al. (1990) [123]	Lovekin et al. (1991) [119]	INFLUENCE	OPTIONS	Chen et al. (2016) [41]	de Laurentiis et al. (1999) [43]	Bryan et al. (1986) [111]
Authors	Ravdin et al. (2001) [125]	Michaelson et al. (2011) [42]	Wishart et al. (2014) [36]	Haybittle et al. (1982) [53]	Wishart et al. (2010) [40]	Wishart et al. (2012) [35]	van Belle et al. (2010b) [37]	Rakha et al. (2014) [90]	Baak et al. (1985) [108]	Sanghani et al. (2010) [38]			Witteveen et al. (2015) [39]	Campbell et al. (2010) [19]
Country of development	USA	USA	UK	UK	UK	Netherlands Germany Finland Canada USA Australia UK Poland	Belgium	UK	Netherlands	Canada	USA	UK	Netherlands	UK	Taiwan	USA	Australia
Outcomes	OS DFS	BCSS	BCSS	OS	OS BCSS	OS BCSS	DFS	BCSS	OS	IBTR	OS	OS	LRR	RFS	OS	DFS	OS
Predictors
Tumour size	Yes	Yes	Yes	Yes	Yes	Yes	Yes	Yes	Yes	Yes	Yes	Yes	Yes	Yes	Yes	Yes	Yes
Nodal status	Yes	Yes	Yes	Yes	Yes	Yes	Yes	Yes	Yes	No	Yes	Yes	Yes	Yes	Yes	Yes	Yes
Tumour grade	No	Yes	Yes	Yes	Yes	Yes	Yes	No	No	Yes	No	Yes	Yes	Yes	Yes	No	No
Age at diagnosis	Yes	Yes	No	No	No	No	No	No	No	Yes	No	No	No	Yes	Yes	Yes	Yes
ER status	Yes	Yes	Yes	No	Yes	Yes	No	Yes	No	No	No	No	No	Yes	Yes	Yes	Yes
PR status	No	Yes	No	No	No	No	Yes	Yes	No	No	No	No	No	No	Yes	Yes	Yes
HER2 status	No	Yes	Yes	No	No	Yes	Yes	Yes	No	No	Yes	Yes	No	No	No	No	No
Systemic treatment	Yes	No	Yes	No	Yes	Yes	No	No	No	Yes	No	No	Yes	Yes	No	No	No
Others	Menopausal status Comorbidities	Histological subtype	Ki67 Mode of detection		Mode of detection	Mode of detection		Mitosis LVI CK7/8 HER3 HER4 P53 Basal expression	Mitosis	Margin status LVI			Multifocality			S-phase fraction Tumor ploidy
Method of development	Bayesian method	Binary biological model of cancer metastasis	Cox PH regression	Cox PH regression	Cox PH regression	Cox PH regression	Cox PH regression	Cox PH regression	Cox PH regression	Cox PH regression	Cox PH regression	Cox PH regression	Logistic regression	Parametric regression- gamma distributions	Logistic regression	Artificial neural network	Cox PH regression
Risk group	2	0	0	3	0	0	3	0	2	0	0	0	2	5	0	0	0
Model specification	Online tool www.adjuvantonline.com	Online tool www.CancerMath.net	Online tool www.predict.nhs.uk	Mathematical formula	Online tool www.predict.nhs.uk	Online tool www.predict.nhs.uk	Mathematical formula	Mathematical formula for each of seven biological subgroups	Mathematical formula	No report	No report	No report	Online tool www.utwente.nl/mira/influence	Score chart	Mathematical formula	No report	Mathematical formula
