# Supplementary material for: Prognostic models for breast cancer: a systematic review
Source: BMC Cancer. 2019 Mar 14;19:230. doi: 10.1186/s12885-019-5442-6 (PMC6419427; doi:10.1186/s12885-019-5442-6)
Supplement: Supplementary file 9 — Overview of external validation studies. (XLSX 16 kb) [file 12885_2019_5442_MOESM9_ESM.xlsx]

## Sheet: Additional file 9
Additional file 9: Overview of external validation studies
Model	Adjuvant!	CancerMath	PREDICT v1.3	NPI	PREDICT v1.1	PREDICT v1.2	iNPI	NPI+	MPI	IBTR!2.0	Paik et al. (1990) [123]	Lovekin et al. (1991) [119]	INFLUENCE	OPTIONS	Chen et al. (2016) [41]	de Laurentiis et al. (1999) [43]	Bryan et al. (1986) [111]
Number of studies	17 studies	3 studies	5 studies	15 studies	3 studies	3 studies	1 study	1 study	3 studies	3 studies	1 study	1 study	1 study	1 study	1 study	1 study	1 study
Publication year	2005-2015	2011-2016	2013-2016	1994-2015	2010-2012	2012-2015	2010	2016	1993-1998	2010-2016	1996	1996	2015	2010	2016	1999	1987
Validation studies by independent researchers	15 studies	2 studies	4 studies	15 studies	0 study	0 study	0 study	0 study	3 studies	2 studies	1 study	1 study	0 study	0 study	0 study	0 study	0 study
Study design
Prospective	1 study	0 study	1 study	0 study	0 study	0 study	0 study	0 study	0 study	0 study	0 study	0 study	0 study	0 study	0 study	0 study	0 study
Retrospective	12 studies	2 studies	2 studies	9 studies	3 studies	2 studies	1 study	0 study	0 study	2 studies	1 study	1 study	1 study	1 study	1 study	0 study	0 study
Unknown	4 studies	1 study	2 studies	6 studies	0 study	1 study	0 study	1 study	3 studies	1 study	0 study	0 study	0 study	0 study	0 study	1 study	1 study
Source of data
Population-based	11 studies	1 study	1 study	2 studies	3 studies	1 study	1 study	0 study	0 study	0 study	0 study	0 study	1 study	0 study	1 study	0 study	0 study
Hospital-based	5 studies	1 study	3 studies	12 studies	0 study	1 study	0 study	1 study	3 studies	3 studies	1 study	1 study	0 study	0 study	0 study	1 study	1 study
RCT-based	1 study	1 study	1 study	1 study	0 study	1 study	0 study	0 study	0 study	0 study	0 study	0 study	0 study	1 study	0 study	0 study	0 study
Countries of population
Europe	9 studies	0 study	3 studies	10 studies	1 study	2 studies	1 study	1 study	3 studies	1 study	1 study	1 study	1 study	1 study	0 study	1 study	0 study
North America	5 studies	2 studies	1 study	0 study	2 studies	1 study	0 study	0 study	0 study	1 study	0 study	0 study	0 study	0 study	1 study	0 study	0 study
Asia	5 studies	1 study	1 study	4 studies	0 study	0 study	0 study	0 study	0 study	1 study	0 study	0 study	0 study	0 study	0 study	0 study	0 study
Others	0 study	0 study	0 study	1 New Zealand	0 study	0 study	1 study (New Zealand)	0 study	0 study	0 study	0 study	0 study	0 study	0 study	0 study	0 study	1 study (Australia)
				1 Brazil
Validation: Compared with
Other models	7 studies	1 study	3 studies	2 studies	2 studies	2 studies	1 study	0 study	0 study	0 study	0 study	0 study	0 study	0 study	0 study	0 study	0 study
Observed outcomes	9 studies	2 studies	2 studies	11 studies	1 study	1 study	0 study	1 study	2 studies	3 studies	1 study	1 study	1 study	1 study	1 study	1 study	1 study
Prediction by prognostic factors	1 study	0 study	0 study	2 studies	0 study	0 study	0 study	0 study	1 study	0 study	0 study	0 study	0 study	0 study	0 study	0 study	0 study
Study population
Date of diagnosis
Before 1980	0 study	0 study	0 study	3 studies	0 study	0 study	0 study	0 study	2 studies	0 study	0 study	0 study	0 study	0 study	0 study	1 study	1 study
1980-1990	7 studies	0 study	1 study	4 studies	2 studies	2 studies	0 study	1 study	1 study	0 study	1 study	1 study	0 study	0 study	0 study	1 study	1 study
1990-2000	13 studies	0 study	3 studies	11 studies	3 studies	2 studies	1 study	1 study	1 study	2 studies	1 study	1 study	0 study	0 study	0 study	1 study	0 study
After 2000	7 studies	0 study	3 studies	5 studies	1 study	1 study	1 study	0 study	0 study	2 studies	0 study	0 study	1 study	0 study	1 study	0 study	0 study
Sample size	71-5,380	965-387,262	164-2,012	77-9,149	1,653-5,468	1,653-2,827	1868	885	48-611	520-1,898	244	244	12380	1787	68634	310	424
Number of events
Deaths	13-2,153	752	13-904	11-3,902	360-955	363-524	0 study	179	52-275	0 study	0 study	0 study	0 study	0 study	0 study	0 study	83
Recurrences	326-1,188	0	326	9-260	0 study	0 study	0 study	0 study	15-269	22-35	0 study	0 study	275	586	0 study	158	0 study
Age at diagnosis
<40	15 studies	2 studies	3 studies	12 studies	1 study	1 study	0 study	0 study	2 studies	2 studies	0 study	0 study	1 study	0 study	0 study	1 study	0 study
40-70	15 studies	2 studies	4 studies	12 studies	1 study	0 study	1 study	0 study	3 studies	2 studies	1 study	1 study	1 study	0 study	1 study	1 study	1 study
>70	8 studies	1 study	2 studies	7 studies	1 study	0 study	0 study	0 study	2 studies	2 studies	0 study	0 study	1 study	0 study	0 study	1 study	0 study
Number of positive lymph nodes
0	14 studies	2 studies	3 studies	13 studies	1 study	1 study	0 study	1 study	3 studies	1 study	1 study	1 study	1 study	0 study	1 study	0 study	1 study
2018-01-03	9 studies	1 study	1 study	13 studies	1 study	1 study	0 study	1 study	3 studies	1 study	1 study	1 study	1 study	0 study	1 study	0 study	1 study
2018-04-09	7 studies	1 study	1 study	10 studies	0 study	0 study	0 study	1 study	0 study	0 study	1 study	1 study	1 study	0 study	1 study	0 study	0 study
10+	7 studies	1 study	1 study	3 studies	0 study	0 study	0 study	0 study	0 study	0 study	1 study	1 study	0 study	0 study	1 study	0 study	0 study
Tumour size
<2 cm	16 studies	2 studies	3 studies	13 studies	3 studies	2 studies	1 study	1 study	3 studies	2 studies	1 study	1 study	1 study	0 study	1 study	1 study	0 study
2-5 cm	16 studies	2 studies	3 studies	13 studies	3 studies	2 studies	1 study	1 study	3 studies	2 studies	1 study	1 study	1 study	0 study	1 study	1 study	1 study
>5 cm	8 studies	1 study	2 studies	6 studies	0 study	1 study	0 study	1 study	2 studies	0 study	0 study	0 study	1 study	0 study	1 study	1 study	0 study
Metastasis
Yes	0 study	0 study	0 study	1 study	0 study	0 study	0 study	0 study	0 study	0 study	0 study	0 study	0 study	0 study	0 study	0 study	0 study
No	13 studies	1 study	3 studies	8 studies	1 study	0 study	0 study	1 study	0 study	1 study	1 study	1 study	0 study	0 study	1 study	0 study	0 study
Histological type
Ductal	9 studies	2 studies	1 study	7 studies	2 studies	2 studies	0 study	0 study	3 studies	1 study	0 study	0 study	1 study	1 study	0 study	0 study	0 study
Lobular	9 studies	2 studies	1 study	6 studies	2 studies	2 studies	0 study	0 study	2 studies	0 study	0 study	0 study	1 study	0 study	0 study	0 study	0 study
Others	9 studies	2 studies	1 study	7 studies	2 studies	2 studies	0 study	0 study	3 studies	1 study	0 study	0 study	1 study	0 study	0 study	0 study	0 study
Tumour grade (1-3)	16 studies	2 studies	3 studies	13 studies	3 studies	2 studies	1 study	1 study	1 studies	3 studies	1 study	1 study	1 study	0 study	1 study	0 study	0 study
ER
Negative	15 studies	2 studies	2 studies	11 studies	3 studies	2 studies	1 study	0 study	1 study	0 study	0 study	0 study	1 study	0 study	0 study	1 study	0 study
Positive	16 studies	1 study	4 studies	11 studies	3 studies	3 studies	1 study	0 study	1 study	0 study	0 study	0 study	1 study	0 study	0 study	1 study	0 study
PR
Negative	0 study	1 study	0 study	4 studies	0 study	0 study	1 study	0 study	1 study	0 study	0 study	0 study	1 study	0 study	0 study	1 study	0 study
Positive	0 study	1 study	0 study	4 studies	0 study	0 study	1 study	0 study	1 study	0 study	0 study	0 study	1 study	0 study	0 study	1 study	0 study
HER2
Negative	5 studies	2 studies	3 studies	5 studies	1 study	2 studies	1 study	0 study	0 study	1 study	0 study	0 study	1 study	0 study	0 study	0 study	0 study
Positive	4 studies	1 study	2 studies	5 studies	1 study	2 studies	1 study	0 study	0 study	1 study	0 study	0 study	1 study	0 study	0 study	0 study	0 study
Treatment
Surgery	15 studies	1 study	3 studies	12 studies	3 studies	2 studies	1 study	1 study	3 studies	3 studies	1 study	1 study	1 study	0 study	1 study	0 study	1 study
Neoadjuvant	2 studies	0 study	2 studies	2 studies	0 study	0 study	0 study	0 study	0 study	0 study	0 study	0 study	0 study	0 study	0 study	0 study	0 study
Adjuvant	16 studies	1 study	5 studies	13 studies	3 studies	3 studies	0 study	1 study	3 studies	3 studies	1 study	1 study	1 study	0 study	0 study	0 study	0 study
Conclusion
Good performance	France	USA	Malaysia	Italy	UK	ER positive	Belgium	Good prognostic groups	Finland	South Korea		Spain	Netherlands	UK		Italy	2-year OS
	Canada		ER positive	Sweden			New Zealand		Italy	USA
	Low grade			Netherlands
				Belgium
				Norway
				Japan
				India
				New Zealand
				≤40 years old
				Metastatic
				Triple negative
				Neoadjuvant chemotherapy
Poor performance	UK	Singapore	BRCA1 mutations	Ireland	Young patients					Belgium	Spain				USA
	Ireland	Malaysia	<40 years old		High grade
	Malaysia	ER positive and HER2 negative	ER positive and HER2 negative		Large tumour size
	South Korea				ER negative
	Taiwan
	LVI
	BRCA1 mutations
	High grade
Controversial	Iran		>65 years old	Iran		Young patients		Poor prognostic group		High risk							5-year OS
	Netherlands
	<40 years old
	>70 years old
	Small tumour size
	Large tumour size
	ER positive
	ER negative
	Node negative
	Node positive
	Systematic treatment
