# Supplementary material for: Prognostic models for breast cancer: a systematic review
Source: BMC Cancer. 2019 Mar 14;19:230. doi: 10.1186/s12885-019-5442-6 (PMC6419427; doi:10.1186/s12885-019-5442-6)
Supplement: Supplementary file 10 — Studies that compared models by independent researchers. (XLSX 10 kb) [file 12885_2019_5442_MOESM10_ESM.xlsx]

## Sheet: Additional file 10
Additional file 10: Studies that compared models by independent researchers
No	Citation	Name of models	Number of participants (Number of events) Participants Country	Validation results	Conclusion by reviewer
1	Hearne et al. (2015) [47]	NPI and Adjuvant!	92 (21 deaths) <40 years UK	• Pearson correlation coefficient=0.873 (95%CI 0835-0.981) • 10-year OS: - Observed outcome: 77.2% (95%CI 68.6-85.8) - NPI prediction: 77.3% (95%CI 74.4-80.2) - Adjuvant! prediction: 82.1% (95%CI 79.1-85.1)	• There was a very strong correlation between the NPI and Adjuvant!. • The NPI prediction was nearly similar to the observed outcomes. • Adjuvant! seemed to overestimate outcomes, however the study did not have sufficient power to statistically define the difference.
2	Quintyne et al. (2013) [60]	NPI and Adjuvant!	77 (14 deaths) early breast cancer Ireland	• 10-year OS: - Adjuvant! prediction: 72.9% - Observed outcome: 81.8%	• Kaplan-Meier curves showed that the NPI prognostic groups were not separated well (P>0.05), while the Adjuvant! groups were separated better (P<0.05). • Adjuvant! underestimated the 10-year OS.
3	Rejali et al. (2015) [54]	NPI and Adjuvant!	233 (73 deaths) early breast cancer Iran	• Spearman correlation between two models=0.86 (P<0.001) • Differences between the outcomes predicted by Adjuvant! and the observed outcomes: - Total sample: -1.9% (95%CI -7.8 to 4, P=0.527) - Patients with ≥10 positive lymph nodes: -21.3% (95%CI -39.2 to -3.3, P=0.02) - Patients with unknown ER status: -18.9% (95%CI -33.5 to -4.3, P=0.01) - Other subgroups: P>0.05 • Differences between the outco…	• The NPI and Adjuvant! had a very strong correlation. • Adjuvant! and the NPI predicted accurately in the total sample. • Adjuvant! underpredicted outcomes in the subgroups of patients with 10 positive lymph nodes or more, and those with unknown ER status. • The NPI underestimated outcomes in the very poor prognostic group. • Kaplan-Meier curves and the log-rank test showed that the NPI was capa…
4	Plakhins et al. (2013) [63]	PREDICT v1.3 and Adjuvant!	71 (13 deaths) BRCA1-mutation carriers Latvia	Differences between the predicted and observed outcomes • 5-year OS by PREDICT v1.3 - BRCA1-mutation carriers: -6.67% (95%CI -10.4 to -3.19, P<0.0001) - Non-carriers: 1.76% (95%CI -0.57 to 4.10, P=0.13) • 10-year OS by PREDICT v1.3 - BRCA1 carriers: -10.21% (95% CI -14.93 to -5.47, P<0.0001) - Non-carriers: 2.47% (95% CI -0.98 to 5.93, P=0.16) • 10-year OS by Adjuvant! - BRCA1-carriers : -9.75% (…	• The two models accurately predicted survival in non-carriers, but were less accurate in BRCA1- carriers. • PREDICT v1.3 significantly underestimated 5-year OS and 10-year OS in BRCA1-carriers. • Adjuvant! significantly underestimated 10-year OS and 10-year BCSS in BRCA1-carriers.
5	de Glas et al. (2016) [69]	PREDICT v1.3	2,012 (904 deaths, 326 recurrences) ≥65 years old Netherlands	• Differences between the predicted and observed outcomes: - 5-year OS: 1.7% (95% CI -0.3 to 3.7, P=0.089) - 10-year OS: 4.5% (95% CI 2.3 to 6.6, P<0.0001) • Standardised mortality ratio - 5-year OS: 1.07 (P=0.133) - 10-year OS: 1.12 (P=0.0004) • C-index: - 5-year OS: 0.73 - 10-year 0S: 0.74	• PREDICT v1.3 accurately predicted 5-year OS in total sample, but inaccurately in subgroups of patients who ≥85 years old, those without comorbidity, with ≥4 comorbidities, those received breast-conserving surgery, those received mastectomy, or received hormonal therapy. • PREDICT v1.3 overpredicted 10-year OS in the total sample. • PREDICT v1.3 had good discrimination for both 5-year OS and 10-…
6	de Glas et al. (2014) [66]	Adjuvant!	2,012 (904 deaths, 326 recurrences) ≥65 years old Netherlands	• Differences between the predicted and observed outcomes: - 10-year OS 9.8% (95% CI 5.9-13.7), P<0.0001 - 10-year EFS 8.7% (95%CI 6.7-10.7), P<0.0001 • C-index: - 10-year OS 0.75 (95%CI 0.72-0.77)	• Adjuvant! overpredicted survival and recurrence in the total sample. • Calibration plots showed that Adjuvant! did not calibrate well. • C-index indicated good discrimination.
7	Laas et al. (2015) [68]	CancerMath, Adjuvant!, and PREDICT v1.3	965 ER positive and HER2 negative early breast cancer	• Correlation coefficients between: - PREDICT v1.3 and CancerMath: 0.82 (95%CI 0.79-0.83, P<0.001) - Adjuvant! and CancerMath: 0.5 (95%CI 0.50-0.59, P<0.001) - Adjuvant! and PREDICT v1.3 0.85 (95%CI 0.83-0.87, P<0.001) • Brier scores - Adjuvant!: 0.23 - CancerMath: 0.21 - PREDICT v1.3: 0.22 • Difference between the predicted and observed outcomes - Adjuvant!: 9% (95%CI 6.0-12.0), P<0.001 - Cancer…	• Adjuvant! and PREDICT v1.3 had a very strong correlation. PREDICT v1.3 and CancerMath had a very strong correlation. Adjuvant! and CancerMath had a moderate correlation. However, there was a high discordance in the intermediate and poor prognosis groups. • The three models showed high calibration. • Brier scores indicated that the three models were accurate in predicting OS. • However, the diff…
