# Supplementary material for: Prognostic models for breast cancer: a systematic review
Source: BMC Cancer. 2019 Mar 14;19:230. doi: 10.1186/s12885-019-5442-6 (PMC6419427; doi:10.1186/s12885-019-5442-6)
Supplement: Supplementary file 11 — Studies that compared models by models’ developers. (XLSX 9 kb) [file 12885_2019_5442_MOESM11_ESM.xlsx]

## Sheet: Additional file 11
Additional file 11: Studies that compared models by models’ developers
No	Authors	Name of model	Number of participants (Number of events) Participants Country	Validation results	Conclusion by reviewer
1	Wishart et al. (2011) [46]	PREDICT v1.1 and Adjuvant!	3,140 (936 deaths) Early breast cancer Canada	• Differences between the predicted and observed outcomes - PREDICT v1.1: -4.1% (for OS), 3.4% (for BCSS) - Adjuvant!: -0.7% (for OS), -6.7% (for BCSS) • AUC - PREDICT v1.1: 0.709 (for OS), 0.712 (for BCSS) - Adjuvant!: 0.723 (for OS), 0.727 (for BCSS)	• In the total sample, Adjuvant! predicted 10-year OS better, but PREDICT v1.1 predicted 10-year BCSS better. • For OS, PREDICT v1.1 estimated better for patients with grade 3 tumours, LVI positive tumours, and node negative tumours, while Adjuvant! was better for patients with large tumours, grade 2 tumours, and ER positive tumours. • For BCSS, PREDICT v1.1 estimated better for patients with nod…
2	Wishart et al. (2012) [35]	PREDICT v1.2, PREDICT v1.1, and Adjuvant!	1,653 (524 deaths) Canada	• Differences between the predicted and observed outcomes in the total sample - PREDICT v1.2: 8.4% (P=0.05) for OS 2.5% (P=0.6) for BCSS - PREDICT v1.1: 8.8% (P=0.04) for OS 3.6% (P=0.49) for BCSS - Adjuvant!: 6.1% (P=0.16) for OS 14% (P=0.01) for BCSS • Differences between the predicted and observed deaths by breast cancer in HER2 positive patients - PREDICT v1.2: 5% (P=0.64) - PREDICT v1.1: 20%…	• Adjuvant! performed better than PREDICT v1.1 and PREDICT v1.2 for OS. • PREDICT v1.1 and PREDICT v1.2 outperformed Adjuvant! for BCSS. • All models underpredicted OS and BCSS in women age 20-35 (P<0.05) • In HER2 positive patients, PREDICT v1.2 predicted OS and BCSS better than PREDICT v1.1 and Adjuvant! • AUC indicated that discrimination was similar but not good for all three models.
3	Wishart et al. (2014) [36]	PREDICT v1.3 and PREDICT v1.2	1,726 (363 deaths) ER positive UK	• Breast cancer-specific mortality - Observed outcome: 221 - PREDICT v1.2: 196 - PREDICT v1.3: 224 • Goodness-of-fit - PREDICT v1.3: P=0.065 • AUC - PREDICT v1.2: 0.7676 - PREDICT v1.3: 0.7611	• Both versions showed good calibration and discrimination. • PREDICT v1.3 has improved both calibration and discrimination of PREDICT v1.2.
4	van Belle et al. (2010b) [37]	iNPI and NPI	1,868 Norway and New Zealand	• C-index: - iNPI: Norway: 0.7549 New Zealand: 0.7215 - NPI: Norway: 0.7447 New Zealand: 0.7206	• Discrimination was slightly better for the iNPI, but not significantly.
